# Supplementary material for: Superstructure Detection in Nucleosome Distribution Shows Common Pattern within a Chromosome and within the Genome
Source: Life (Basel). 2022 Apr 6;12(4):541. doi: 10.3390/life12040541 (PMC9026121; doi:10.3390/life12040541)
Supplement: Supplementary file 1 [file life-12-00541-s001.zip]

Archive with 143 entries (142 files):
- life-1592845-supplementary/
- life-1592845-supplementary/.DS_Store
- life-1592845-supplementary/Heermann-cluster-correlation-function-1f77b4-chr1-chr2-chr3-chr4-chr5-chr6-chr7-chrR-1.pdf
- life-1592845-supplementary/Heermann-cluster-correlation-function-1f77b4-chr1-chr2-chr3-chr4-chr5-chr6-chr7-chrR-2.pdf
- life-1592845-supplementary/Heermann-cluster-correlation-function-1f77b4-chr1-chr2-chr3-chr4-chr5-chr6-chr7-chrR-3.pdf
- life-1592845-supplementary/Heermann-cluster-correlation-function-1f77b4-chr1-chr2-chr3-chr4-chr5-chr6-chr7-chrR-4.pdf
- life-1592845-supplementary/Heermann-cluster-correlation-function-1f77b4-chr1.pdf
- life-1592845-supplementary/Heermann-cluster-correlation-function-1f77b4-chr2.pdf
- life-1592845-supplementary/Heermann-cluster-correlation-function-1f77b4-chr3.pdf
- life-1592845-supplementary/Heermann-cluster-correlation-function-1f77b4-chr4.pdf
- life-1592845-supplementary/Heermann-cluster-correlation-function-1f77b4-chr5.pdf
- life-1592845-supplementary/Heermann-cluster-correlation-function-1f77b4-chr6.pdf
- life-1592845-supplementary/Heermann-cluster-correlation-function-1f77b4-chr7.pdf
- life-1592845-supplementary/Heermann-cluster-correlation-function-1f77b4-chrR.pdf
- life-1592845-supplementary/Heermann-cluster-correlation-function-2ca02c-chr2.pdf
- life-1592845-supplementary/Heermann-cluster-correlation-function-2ca02c-chr5.pdf
- life-1592845-supplementary/Heermann-cluster-correlation-function-2ca02c-chrR.pdf
- life-1592845-supplementary/Heermann-cluster-correlation-function-98df8a-chrR.pdf
- life-1592845-supplementary/Heermann-cluster-correlation-function-aec7e8-chr1-chr2-chr3-chr4-chr5-chr6-chr7-chrR-1.pdf
- life-1592845-supplementary/Heermann-cluster-correlation-function-aec7e8-chr1-chr2-chr3-chr4-chr5-chr6-chr7-chrR-10.pdf
- life-1592845-supplementary/Heermann-cluster-correlation-function-aec7e8-chr1-chr2-chr3-chr4-chr5-chr6-chr7-chrR-11.pdf
- life-1592845-supplementary/Heermann-cluster-correlation-function-aec7e8-chr1-chr2-chr3-chr4-chr5-chr6-chr7-chrR-12.pdf
- life-1592845-supplementary/Heermann-cluster-correlation-function-aec7e8-chr1-chr2-chr3-chr4-chr5-chr6-chr7-chrR-13.pdf
- life-1592845-supplementary/Heermann-cluster-correlation-function-aec7e8-chr1-chr2-chr3-chr4-chr5-chr6-chr7-chrR-14.pdf
- life-1592845-supplementary/Heermann-cluster-correlation-function-aec7e8-chr1-chr2-chr3-chr4-chr5-chr6-chr7-chrR-2.pdf
- life-1592845-supplementary/Heermann-cluster-correlation-function-aec7e8-chr1-chr2-chr3-chr4-chr5-chr6-chr7-chrR-3.pdf
- life-1592845-supplementary/Heermann-cluster-correlation-function-aec7e8-chr1-chr2-chr3-chr4-chr5-chr6-chr7-chrR-4.pdf
- life-1592845-supplementary/Heermann-cluster-correlation-function-aec7e8-chr1-chr2-chr3-chr4-chr5-chr6-chr7-chrR-5.pdf
- life-1592845-supplementary/Heermann-cluster-correlation-function-aec7e8-chr1-chr2-chr3-chr4-chr5-chr6-chr7-chrR-6.pdf
- life-1592845-supplementary/Heermann-cluster-correlation-function-aec7e8-chr1-chr2-chr3-chr4-chr5-chr6-chr7-chrR-7.pdf
- life-1592845-supplementary/Heermann-cluster-correlation-function-aec7e8-chr1-chr2-chr3-chr4-chr5-chr6-chr7-chrR-8.pdf
- life-1592845-supplementary/Heermann-cluster-correlation-function-aec7e8-chr1-chr2-chr3-chr4-chr5-chr6-chr7-chrR-9.pdf
- life-1592845-supplementary/Heermann-cluster-correlation-function-aec7e8-chr1.pdf
- life-1592845-supplementary/Heermann-cluster-correlation-function-aec7e8-chr2.pdf
- life-1592845-supplementary/Heermann-cluster-correlation-function-aec7e8-chr3.pdf
- life-1592845-supplementary/Heermann-cluster-correlation-function-aec7e8-chr4.pdf
- life-1592845-supplementary/Heermann-cluster-correlation-function-aec7e8-chr5.pdf
- life-1592845-supplementary/Heermann-cluster-correlation-function-aec7e8-chr6.pdf
- life-1592845-supplementary/Heermann-cluster-correlation-function-aec7e8-chr7.pdf
- life-1592845-supplementary/Heermann-cluster-correlation-function-aec7e8-chrR.pdf
- life-1592845-supplementary/Heermann-cluster-correlation-function-d62728-chrR.pdf
- life-1592845-supplementary/Heermann-cluster-correlation-function-ff7f0e-chr1-chr2-chr3-chr4-chr5-chr6-chr7-chrR-1.pdf
- life-1592845-supplementary/Heermann-cluster-correlation-function-ff7f0e-chr1-chr2-chr3-chr4-chr5-chr6-chr7-chrR-2.pdf
- life-1592845-supplementary/Heermann-cluster-correlation-function-ff7f0e-chr1-chr2-chr3-chr4-chr5-chr6-chr7-chrR-3.pdf
- life-1592845-supplementary/Heermann-cluster-correlation-function-ff7f0e-chr1-chr2-chr3-chr4-chr5-chr6-chr7-chrR-4.pdf
- life-1592845-supplementary/Heermann-cluster-correlation-function-ff7f0e-chr1-chr2-chr3-chr4-chr5-chr6-chr7-chrR-5.pdf
- life-1592845-supplementary/Heermann-cluster-correlation-function-ff7f0e-chr1-chr2-chr3-chr4-chr5-chr6-chr7-chrR-6.pdf
- life-1592845-supplementary/Heermann-cluster-correlation-function-ff7f0e-chr1.pdf
- life-1592845-supplementary/Heermann-cluster-correlation-function-ff7f0e-chr2.pdf
- life-1592845-supplementary/Heermann-cluster-correlation-function-ff7f0e-chr3.pdf
- life-1592845-supplementary/Heermann-cluster-correlation-function-ff7f0e-chr4.pdf
- life-1592845-supplementary/Heermann-cluster-correlation-function-ff7f0e-chr5.pdf
- life-1592845-supplementary/Heermann-cluster-correlation-function-ff7f0e-chr6.pdf
- life-1592845-supplementary/Heermann-cluster-correlation-function-ff7f0e-chr7.pdf
- life-1592845-supplementary/Heermann-cluster-correlation-function-ff7f0e-chrR.pdf
- life-1592845-supplementary/Heermann-cluster-correlation-function-ffbb78-chr2.pdf
- life-1592845-supplementary/Heermann-cluster-correlation-function-ffbb78-chr3.pdf
- life-1592845-supplementary/Heermann-cluster-correlation-function-ffbb78-chr4.pdf
- life-1592845-supplementary/Heermann-cluster-correlation-function-ffbb78-chr5.pdf
- life-1592845-supplementary/Heermann-cluster-correlation-function-ffbb78-chr6.pdf
- life-1592845-supplementary/Heermann-cluster-correlation-function-ffbb78-chr7.pdf
- life-1592845-supplementary/Heermann-cluster-correlation-function-ffbb78-chrR.pdf
- life-1592845-supplementary/Heermann-cluster-correlation-function-peak-1f77b4-chr1.pdf
- life-1592845-supplementary/Heermann-cluster-correlation-function-peak-aec7e8-chr1.pdf
- life-1592845-supplementary/Heermann-cluster-correlation-function-peak-ff7f0e-chr1.pdf
- life-1592845-supplementary/Heermann-cluster-gene-density-chr1.pdf
- life-1592845-supplementary/Heermann-cluster-gene-density-chr2.pdf
- life-1592845-supplementary/Heermann-cluster-gene-density-chr3.pdf
- life-1592845-supplementary/Heermann-cluster-gene-density-chr4.pdf
- life-1592845-supplementary/Heermann-cluster-gene-density-chr5.pdf
- life-1592845-supplementary/Heermann-cluster-gene-density-chr6.pdf
- life-1592845-supplementary/Heermann-cluster-gene-density-chr7.pdf
- life-1592845-supplementary/Heermann-cluster-gene-density-chrR.pdf
- life-1592845-supplementary/Heermann-coarse-graining-scheme.pdf
- life-1592845-supplementary/Heermann-coarse-graining.pdf
- life-1592845-supplementary/Heermann-dendrogram-chr1-chr2-chr3-chr4-chr5-chr6-chr7-chrR.pdf
- life-1592845-supplementary/Heermann-dendrogram-chr1.pdf
- life-1592845-supplementary/Heermann-dendrogram-chr2.pdf
- life-1592845-supplementary/Heermann-dendrogram-chr3.pdf
- life-1592845-supplementary/Heermann-dendrogram-chr4.pdf
- life-1592845-supplementary/Heermann-dendrogram-chr5.pdf
- life-1592845-supplementary/Heermann-dendrogram-chr6.pdf
- life-1592845-supplementary/Heermann-dendrogram-chr7.pdf
- life-1592845-supplementary/Heermann-dendrogram-chrR.pdf
- life-1592845-supplementary/Heermann-dendrogram-distance-matrix-chr1-chr2-chr3-chr4-chr5-chr6-chr7-chrR.pdf
- life-1592845-supplementary/Heermann-dendrogram-distance-matrix-chr1.pdf
- life-1592845-supplementary/Heermann-dendrogram-distance-matrix-chr2.pdf
- life-1592845-supplementary/Heermann-dendrogram-distance-matrix-chr3.pdf
- life-1592845-supplementary/Heermann-dendrogram-distance-matrix-chr4.pdf
- life-1592845-supplementary/Heermann-dendrogram-distance-matrix-chr5.pdf
- life-1592845-supplementary/Heermann-dendrogram-distance-matrix-chr6.pdf
- life-1592845-supplementary/Heermann-dendrogram-distance-matrix-chr7.pdf
- life-1592845-supplementary/Heermann-dendrogram-distance-matrix-chrR.pdf
- life-1592845-supplementary/Heermann-dendrogram-distance-matrix.pdf
- life-1592845-supplementary/Heermann-distance-matrix-chr1-chr2-chr3-chr4-chr5-chr6-chr7-chrR.pdf
- life-1592845-supplementary/Heermann-distance-matrix-chr1.pdf
- life-1592845-supplementary/Heermann-distance-matrix-chr2.pdf
- life-1592845-supplementary/Heermann-distance-matrix-chr3.pdf
- life-1592845-supplementary/Heermann-distance-matrix-chr4.pdf
- life-1592845-supplementary/Heermann-distance-matrix-chr5.pdf
- life-1592845-supplementary/Heermann-distance-matrix-chr6.pdf
- life-1592845-supplementary/Heermann-distance-matrix-chr7.pdf
- life-1592845-supplementary/Heermann-distance-matrix-chrR.pdf
- life-1592845-supplementary/Heermann-gene-density.pdf
- life-1592845-supplementary/Heermann-Norm-Comparison.pdf
- life-1592845-supplementary/Heermann-nuc-density-1000-all.pdf
- life-1592845-supplementary/Heermann-nuc-density-500-all.pdf
- life-1592845-supplementary/Heermann-nuc-density-5000-all.pdf
- life-1592845-supplementary/Heermann-Nuc-Dist.pdf
- life-1592845-supplementary/Heermann-nucleosome-density-chr1.pdf
- life-1592845-supplementary/Heermann-nucleosome-density-chr2.pdf
- life-1592845-supplementary/Heermann-nucleosome-density-chr3.pdf
- life-1592845-supplementary/Heermann-nucleosome-density-chr4.pdf
- life-1592845-supplementary/Heermann-nucleosome-density-chr5.pdf
- life-1592845-supplementary/Heermann-nucleosome-density-chr6.pdf
- life-1592845-supplementary/Heermann-nucleosome-density-chr7.pdf
- life-1592845-supplementary/Heermann-nucleosome-density-chrR.pdf
- life-1592845-supplementary/Heermann-nucleosome-density-scaling-2500.pdf
- life-1592845-supplementary/Heermann-nucleosome-density-scaling-5000.pdf
- life-1592845-supplementary/Heermann-nucleosome-density-scaling-indi-2500.pdf
- life-1592845-supplementary/Heermann-nucleosome-density-scaling-indi-5000.pdf
- life-1592845-supplementary/Heermann-nucleosome-density-scaling-indi.pdf
- life-1592845-supplementary/Heermann-nucleosome-density-scaling.pdf
- life-1592845-supplementary/Heermann-nucleosome-distance-1.pdf
- life-1592845-supplementary/Heermann-nucleosome-distance-2.pdf
- life-1592845-supplementary/Heermann-nucleosome-distance-large.pdf
- life-1592845-supplementary/Heermann-overview.pdf
- life-1592845-supplementary/Heermann-pdf-5000-all.pdf
- life-1592845-supplementary/Heermann-peaks-pdf-chr1.pdf
- life-1592845-supplementary/Heermann-results.pdf
- life-1592845-supplementary/Heermann_basic_animation.png
- life-1592845-supplementary/natbib.log
- life-1592845-supplementary/natbib.sty
- life-1592845-supplementary/nucleosome-atomistic.pdf.pdf
- life-1592845-supplementary/nucleosome.bib
- life-1592845-supplementary/S1_Heermann-comparison-metrics.pdf
- life-1592845-supplementary/supplementary.aux
- life-1592845-supplementary/supplementary.log
- life-1592845-supplementary/supplementary.out
- life-1592845-supplementary/supplementary.pdf
- life-1592845-supplementary/supplementary.synctex.gz
- life-1592845-supplementary/supplementary.tex
- life-1592845-supplementary/Video S1. Coarse Graining.mp4
