# Supplementary material for: Superstructure Detection in Nucleosome Distribution Shows Common Pattern within a Chromosome and within the Genome
Source: Life (Basel). 2022 Apr 6;12(4):541. doi: 10.3390/life12040541 (PMC9026121; doi:10.3390/life12040541)
Supplement: Supplementary file 1 [file life-12-00541-s001.zip › life-1592845-supplementary/nucleosome.bib]

%% This BibTeX bibliography file was created using BibDesk.
%% http://bibdesk.sourceforge.net/

%% Created for Dieter Heermann at 2022-01-15 09:59:02 +0100 


%% Saved with string encoding Unicode (UTF-8) 


@article{Zhao:2019vb,
	abstract = {Dynamics of nucleosome positioning affects chromatin state, transcription and all other biological processes occurring on genomic DNA. While MNase-Seq has been used to depict nucleosome positioning map in eukaryote in the past years, nucleosome positioning data is increasing dramatically. To facilitate the usage of published data across studies, we developed a database named nucleosome positioning map (NucMap, http://bigd.big.ac.cn/nucmap). NucMap includes 798 experimental data from 477 samples across 15 species. With a series of functional modules, users can search profile of nucleosome positioning at the promoter region of each gene across all samples and make enrichment analysis on nucleosome positioning data in all genomic regions. Nucleosome browser was built to visualize the profiles of nucleosome positioning. Users can also visualize multiple sources of omics data with the nucleosome browser and make side-by-side comparisons. All processed data in the database are freely available. NucMap is the first comprehensive nucleosome positioning platform and it will serve as an important resource to facilitate the understanding of chromatin regulation.},
	author = {Zhao, Yongbing and Wang, Jinyue and Liang, Fang and Liu, Yanxia and Wang, Qi and Zhang, Hao and Jiang, Meiye and Zhang, Zhewen and Zhao, Wenming and Bao, Yiming and Zhang, Zhang and Wu, Jiayan and Asmann, Yan W and Li, Rujiao and Xiao, Jingfa},
	date-added = {2022-01-14 11:32:11 +0100},
	date-modified = {2022-01-14 11:32:11 +0100},
	doi = {10.1093/nar/gky980},
	isbn = {0305-1048},
	journal = {Nucleic Acids Research},
	journal1 = {Nucleic Acids Res},
	month = {1/14/2022},
	number = {D1},
	pages = {D163--D169},
	title = {NucMap: a database of genome-wide nucleosome positioning map across species},
	url = {https://doi.org/10.1093/nar/gky980},
	volume = {47},
	year = {2019},
	year1 = {2019/01/08},
	bdsk-url-1 = {https://doi.org/10.1093/nar/gky980}}

@article{Singh:2021vz,
	abstract = {Eukaryotes associate their genomes with histone proteins, forming nucleosome particles. Nucleosomes regulate and protect the genetic information. They often assemble into evenly spaced arrays of nucleosomes. These regular nucleosome arrays cover significant portions of the genome, in particular over genes. The presence of these evenly spaced nucleosome arrays is highly conserved throughout the entire eukaryotic domain. Here, we review the mechanisms behind the establishment of this primary structure of chromatin with special emphasis on the biogenesis of evenly spaced nucleosome arrays. We highlight the roles that transcription, nucleosome remodelers, DNA sequence, and histone density play towards the formation of evenly spaced nucleosome arrays and summarize our current understanding of their cellular functions. We end with key unanswered questions that remain to be explored to obtain an in-depth understanding of the biogenesis and function of the nucleosome landscape.},
	author = {Singh, Ashish Kumar and Mueller-Planitz, Felix},
	date = {2021/03/19/},
	date-added = {2022-01-14 11:28:11 +0100},
	date-modified = {2022-01-14 11:28:11 +0100},
	doi = {https://doi.org/10.1016/j.jmb.2021.166847},
	isbn = {0022-2836},
	journal = {Journal of Molecular Biology},
	journal1 = {Diving into Chromatin across Space and Time},
	keywords = {nucleosome spacing; transcription; nucleosome remodelers; regular nucleosome arrays; function of nucleosome arrays},
	number = {6},
	pages = {166847},
	title = {Nucleosome Positioning and Spacing: From Mechanism to Function},
	url = {https://www.sciencedirect.com/science/article/pii/S0022283621000413},
	volume = {433},
	year = {2021},
	bdsk-url-1 = {https://www.sciencedirect.com/science/article/pii/S0022283621000413},
	bdsk-url-2 = {https://doi.org/10.1016/j.jmb.2021.166847}}

@article{Oiwa:2016vp,
	author = {Oiwa, Nestor N. and Cordeiro, Claudette E. and Heermann, Dieter W.},
	date-added = {2022-01-14 11:12:39 +0100},
	date-modified = {2022-01-14 11:12:40 +0100},
	isbn = {2296-424X},
	journal = {Frontiers in Physics},
	n2 = {Instead of ATCG letter alignments, typically used in bioinformatics, we propose a new alignment method using the probability distribution function of the bottom of the occupied molecular orbital (BOMO), highest occupied molecular orbital (HOMO), and lowest unoccupied orbital (LUMO). We apply the technique to transcription factors with Cys$_{2}$His$_{2}$ zinc fingers. These transcription factors search for binding sites, probing for the electronic patterns at the minor and major DNA groves. The eukaryotic Cys$_{2}$His$_{2}$ zinc finger proteins bind to DNA ubiquitously at highly conserved domains. They are responsible for gene regulation and the spatial organization of DNA. To study and understand these zinc finger DNA-protein interactions, we use the extended ladder in the DNA model proposed by Zhu et al. {$[$}<xref ref-type="bibr" rid="B1">1</xref>{$]$}. Considering one single spinless electron in each nucleotide π-orbital along a double DNA chain (dDNA), we find a typical pattern for the bottom of BOMO, HOMO, and LUMO along the binding sites. We specifically looked at two members of zinc finger protein family: specificity protein 1 (SP1) and early grown response 1 transcription factors (EGR1). When the valence band is filled, we find electrons in the purines along the nucleotide sequence, compatible with the electric charges of the binding amino acids in SP1 and EGR1 zinc finger.},
	title = {The Electronic Behavior of Zinc-Finger Protein Binding Sites in the Context of the DNA Extended Ladder Model},
	type = {Original Research},
	url = {https://www.frontiersin.org/article/10.3389/fphy.2016.00013},
	volume = {4},
	year = {2016},
	bdsk-url-1 = {https://www.frontiersin.org/article/10.3389/fphy.2016.00013}}

@article{Georgakilas:2020wc,
	abstract = {Cap Analysis of Gene Expression (CAGE) has emerged as a powerful experimental technique for assisting in the identification of transcription start sites (TSSs). There is strong evidence that CAGE also identifies capping sites along various other locations of transcribed loci such as splicing byproducts, alternative isoforms and capped molecules overlapping introns and exons. We present ADAPT-CAGE, a Machine Learning framework which is trained to distinguish between CAGE signal derived from TSSs and transcriptional noise. ADAPT-CAGE provides highly accurate experimentally derived TSSs on a genome-wide scale. It has been specifically designed for flexibility and ease-of-use by only requiring aligned CAGE data and the underlying genomic sequence. When compared to existing algorithms, ADAPT-CAGE exhibits improved performance on every benchmark that we designed based on both annotation- and experimentally-driven strategies. This performance boost brings ADAPT-CAGE in the spotlight as a computational framework that is able to assist in the refinement of gene regulatory networks, the incorporation of accurate information of gene expression regulators and alternative promoter usage in both physiological and pathological conditions.},
	author = {Georgakilas, Georgios K. and Perdikopanis, Nikos and Hatzigeorgiou, Artemis},
	date = {2020/01/21},
	date-added = {2022-01-14 11:09:46 +0100},
	date-modified = {2022-01-14 11:09:47 +0100},
	doi = {10.1038/s41598-020-57811-3},
	id = {Georgakilas2020},
	isbn = {2045-2322},
	journal = {Scientific Reports},
	number = {1},
	pages = {877},
	title = {Solving the transcription start site identification problem with ADAPT-CAGE: a Machine Learning algorithm for the analysis of CAGE data},
	url = {https://doi.org/10.1038/s41598-020-57811-3},
	volume = {10},
	year = {2020},
	bdsk-url-1 = {https://doi.org/10.1038/s41598-020-57811-3}}

@article{Wiese:2019vm,
	author = {Wiese, Oliver and Marenduzzo, Davide and Brackley, Chris A.},
	date = {2019/08/27},
	date-added = {2022-01-14 11:07:09 +0100},
	date-modified = {2022-01-14 11:07:09 +0100},
	doi = {10.1073/pnas.1817829116},
	journal = {Proceedings of the National Academy of Sciences},
	journal1 = {Proc Natl Acad Sci USA},
	lp = {17315},
	month = {08},
	n2 = {DNA is packaged into chromosomes, which are further organized into domains: Regions of the genome which are more likely to self-interact. Domains have been observed in species ranging from bacteria to humans and are thought to play an important role in gene regulation. Yet the mechanisms of domain formation are not fully understood. Here we use computer simulations to investigate domain formation in yeast. Our model reproduces the experimentally observed domains using only nucleosome positioning information as an input, implying that (unlike in higher eukaryotes) domain boundary locations are largely determined at this level. Our results reveal how irregular nucleosome spacing impacts the 3D chromosome organization, pointing to a direct link between nucleosome positioning and genome regulation at the large scale.We use molecular dynamics simulations based on publicly available micrococcal nuclease sequencing data for nucleosome positions to predict the 3D structure of chromatin in the yeast genome. Our main aim is to shed light on the mechanism underlying the formation of chromosomal interaction domains, chromosome regions of around 0.5 to 10 kbp which show enriched self-interactions, which were experimentally observed in recent MicroC experiments (importantly these are at a different length scale from the 100- to 1,000-kbp--sized domains observed in higher eukaryotes). We show that the sole input of nucleosome positioning data is already sufficient to determine the patterns of chromatin interactions and domain boundaries seen experimentally to a high degree of accuracy. Since the nucleosome spacing so strongly affects the larger-scale domain structure, we next examine the genome-wide linker-length distribution in more detail, finding that it is highly irregular and varies in different genomic regions such as gene bodies, promoters, and active and inactive genes. Finally we use our simple simulation model to characterize in more detail how irregular nucleosome spacing may affect local chromatin structure.},
	number = {35},
	pages = {17307},
	title = {Nucleosome positions alone can be used to predict domains in yeast chromosomes},
	url = {http://www.pnas.org/content/116/35/17307.abstract},
	volume = {116},
	year = {2019},
	bdsk-url-1 = {http://www.pnas.org/content/116/35/17307.abstract},
	bdsk-url-2 = {https://doi.org/10.1073/pnas.1817829116}}

@article{Kharerin:2021tb,
	author = {Kharerin, Hungyo and Bai, Lu},
	date = {2021/01/11},
	date-added = {2022-01-14 11:03:25 +0100},
	date-modified = {2022-01-14 11:03:25 +0100},
	journal = {PLOS Computational Biology},
	journal1 = {PLOS Computational Biology},
	month = {01},
	n2 = {Author summary Nucleosome is the basic unit of chromatin, containing 147 base-pairs of DNA wrapped around a histone core. The positioning of nucleosomes, i.e., which parts of DNA are inside nucleosome and which parts are nucleosome-free, is highly regulated. In particular, regulatory sequences tend to be exposed in nucleosome-depleted regions (NDRs), and such exposure is crucial for a variety of processes including DNA replication, repair, and gene expression. Here, we used a thermodynamics model to predict nucleosome positioning on the yeast genome. The model shows that the intrinsic sequence preference of histones is not sufficient in generating NDRs. In contrast, binding of a few transcription factors, especially RSC, is largely responsible for NDR formation. Nucleosome remodeling activity is also required in the model to recapitulate the NDR sizes. This model contributes to our understanding of the mechanisms that regulate nucleosome positioning. It can also be used to predict nucleosome positioning in mutant yeast or on novel DNA sequences.},
	number = {1},
	pages = {e1008560--},
	publisher = {Public Library of Science},
	title = {Thermodynamic modeling of genome-wide nucleosome depleted regions in yeast},
	type = {doi:10.1371/journal.pcbi.1008560},
	url = {https://doi.org/10.1371/journal.pcbi.1008560},
	volume = {17},
	year = {2021},
	bdsk-url-1 = {https://doi.org/10.1371/journal.pcbi.1008560}}

@article{Quentin:wg,
	annote = {doi: 10.1126/sciadv.aaw1668},
	author = {Szabo Quentin and Bantignies Fr{\'e}d{\'e}ric and Cavalli Giacomo},
	date-added = {2022-01-14 11:01:31 +0100},
	date-modified = {2022-01-14 11:01:32 +0100},
	doi = {10.1126/sciadv.aaw1668},
	journal = {Science Advances},
	journal1 = {Science Advances},
	journal2 = {Science Advances},
	month = {2022/01/14},
	number = {4},
	pages = {eaaw1668},
	publisher = {American Association for the Advancement of Science},
	title = {Principles of genome folding into topologically associating domains},
	type = {doi: 10.1126/sciadv.aaw1668},
	url = {https://doi.org/10.1126/sciadv.aaw1668},
	volume = {5},
	bdsk-url-1 = {https://doi.org/10.1126/sciadv.aaw1668}}

@article{Beagan:2020wz,
	abstract = {Genomes across a wide range of eukaryotic organisms fold into higher-order chromatin domains. Topologically associating domains (TADs) were originally discovered empirically in low-resolution Hi-C heat maps representing ensemble average interaction frequencies from millions of cells. Here, we discuss recent advances in high-resolution Hi-C, single-cell imaging experiments, and functional genetic studies, which provide an increasingly complex view of the genome's hierarchical structure--function relationship. On the basis of these new findings, we update the definitions of distinct classes of chromatin domains according to emerging knowledge of their structural, mechanistic and functional properties.},
	author = {Beagan, Jonathan A. and Phillips-Cremins, Jennifer E.},
	date = {2020/01/01},
	date-added = {2022-01-14 10:58:41 +0100},
	date-modified = {2022-01-14 10:58:41 +0100},
	doi = {10.1038/s41588-019-0561-1},
	id = {Beagan2020},
	isbn = {1546-1718},
	journal = {Nature Genetics},
	number = {1},
	pages = {8--16},
	title = {On the existence and functionality of topologically associating domains},
	url = {https://doi.org/10.1038/s41588-019-0561-1},
	volume = {52},
	year = {2020},
	bdsk-url-1 = {https://doi.org/10.1038/s41588-019-0561-1}}

@article{Oluwadare:2019to,
	abstract = {Over the past decade, methods for predicting three-dimensional (3-D) chromosome and genome structures have proliferated. This has been primarily due to the development of high-throughput, next-generation chromosome conformation capture (3C) technologies, which have provided next-generation sequencing data about chromosome conformations in order to map the 3-D genome structure. The introduction of the Hi-C technique---a variant of the 3C method---has allowed researchers to extract the interaction frequency (IF) for all loci of a genome at high-throughput and at a genome-wide scale. In this review we describe, categorize, and compare the various methods developed to map chromosome and genome structures from 3C data---particularly Hi-C data. We summarize the improvements introduced by these methods, describe the approach used for method evaluation, and discuss how these advancements shape the future of genome structure construction.},
	author = {Oluwadare, Oluwatosin and Highsmith, Max and Cheng, Jianlin},
	date = {2019/04/24},
	date-added = {2022-01-14 10:56:50 +0100},
	date-modified = {2022-01-14 10:56:50 +0100},
	doi = {10.1186/s12575-019-0094-0},
	id = {Oluwadare2019},
	isbn = {1480-9222},
	journal = {Biological Procedures Online},
	number = {1},
	pages = {7},
	title = {An Overview of Methods for Reconstructing 3-D Chromosome and Genome Structures from Hi-C Data},
	url = {https://doi.org/10.1186/s12575-019-0094-0},
	volume = {21},
	year = {2019},
	bdsk-url-1 = {https://doi.org/10.1186/s12575-019-0094-0}}

@article{Jerkovic:2021uu,
	abstract = {Understanding how chromatin is folded in the nucleus is fundamental to understanding its function. Although 3D genome organization has been historically difficult to study owing to a lack of relevant methodologies, major technological breakthroughs in genome-wide mapping of chromatin contacts and advances in imaging technologies in the twenty-first century considerably improved our understanding of chromosome conformation and nuclear architecture. In this Review, we discuss methods of 3D genome organization analysis, including sequencing-based techniques, such as Hi-C and its derivatives, Micro-C, DamID and others; microscopy-based techniques, such as super-resolution imaging coupled with fluorescence in situ hybridization (FISH), multiplex FISH, in situ genome sequencing and live microscopy methods; and computational and modelling approaches. We describe the most commonly used techniques and their contribution to our current knowledge of nuclear architecture and, finally, we provide a perspective on up-and-coming methods that open possibilities for future major discoveries.},
	author = {Jerkovic, Ivana and Cavalli, Giacomo},
	date = {2021/08/01},
	date-added = {2022-01-14 10:54:18 +0100},
	date-modified = {2022-01-14 10:55:14 +0100},
	doi = {10.1038/s41580-021-00362-w},
	id = {Jerkovic´2021},
	isbn = {1471-0080},
	journal = {Nature Reviews Molecular Cell Biology},
	number = {8},
	pages = {511--528},
	title = {Understanding 3D genome organization by multidisciplinary methods},
	url = {https://doi.org/10.1038/s41580-021-00362-w},
	volume = {22},
	year = {2021},
	bdsk-url-1 = {https://doi.org/10.1038/s41580-021-00362-w}}

@article{Kmiecik:2016vj,
	annote = {doi: 10.1021/acs.chemrev.6b00163},
	author = {Kmiecik, Sebastian and Gront, Dominik and Kolinski, Michal and Wieteska, Lukasz and Dawid, Aleksandra Elzbieta and Kolinski, Andrzej},
	date = {2016/07/27},
	date-added = {2022-01-13 14:38:04 +0100},
	date-modified = {2022-01-13 14:38:04 +0100},
	doi = {10.1021/acs.chemrev.6b00163},
	isbn = {0009-2665},
	journal = {Chemical Reviews},
	journal1 = {Chemical Reviews},
	journal2 = {Chem. Rev.},
	month = {07},
	number = {14},
	pages = {7898--7936},
	publisher = {American Chemical Society},
	title = {Coarse-Grained Protein Models and Their Applications},
	type = {doi: 10.1021/acs.chemrev.6b00163},
	url = {https://doi.org/10.1021/acs.chemrev.6b00163},
	volume = {116},
	year = {2016},
	year1 = {2016},
	bdsk-url-1 = {https://doi.org/10.1021/acs.chemrev.6b00163}}

@book{Reichl:2016,
	author = {Linda E. Reichl},
	date-added = {2022-01-13 14:24:57 +0100},
	date-modified = {2022-01-13 14:47:25 +0100},
	publisher = {Wiley},
	title = {A Modern Course in Statistical Physics, 4th Edition},
	year = {2016}}

@book{Maimon:2005,
	author = {Oded Maimon and Lior Rokach},
	date-added = {2022-01-13 13:45:51 +0100},
	date-modified = {2022-01-13 13:47:44 +0100},
	edition = {978-0-387-24435-8},
	publisher = {Springer-Verlag Berlin Heidelberg},
	title = {Data Mining and Knowledge Discovery Handbook},
	year = {2005}}

@article{Puri:2014tq,
	abstract = {Recent cumulative data show that various transcription factors are recruited to the chromatin in an iron-responsive manner to affect diverse cellular functions in the pathogenic fungus Candida albicans. Here we identified groups of iron-responsive genes in C. albicans by chromatin remodelling analysis at gene promoters, using micrococcal nuclease (MNase) digestion followed by deep sequencing. Chromatin in the promoter regions of iron uptake and utilization genes showed repressed and active configuration, respectively, under iron-replete conditions. GO Term enrichment analysis of genes with differentially remodelled chromatin, in respective promoter locales, suggested that many genes involved in adhesion are also iron-responsive. C. albicans was observed to be more self-adherent (twofold increase) and formed higher biofilm mass (77% increase) in the presence of iron. Furthermore, we identified various known and novel adhesion-related genes with iron-dependent active chromatin profiles that are indicative of potential upregulation under iron-replete conditions. Transcription factor Cph1 that is activated upon Cek1 phosphorylation also showed an active chromatin profile under iron-replete conditions and cells showed iron-responsive Cek1 MAPK phosphorylation in the presence of iron. Thus, iron affects diverse biological functions by modulating chromatin profiles of large gene sets and by signalling through Cek1 MAPK in C. albicans.},
	address = {Department of Oral Biology, University at Buffalo, Buffalo, NY, 14214, USA.},
	author = {Puri, Sumant and Lai, William K M and Rizzo, Jason M and Buck, Michael J and Edgerton, Mira},
	copyright = {{\copyright}2014 John Wiley \& Sons Ltd.},
	crdt = {2014/06/04 06:00},
	date = {2014 Jul},
	date-added = {2022-01-13 13:29:48 +0100},
	date-modified = {2022-01-13 13:29:49 +0100},
	dcom = {20151001},
	dep = {20140615},
	doi = {10.1111/mmi.12659},
	edat = {2014/06/04 06:00},
	gr = {R01 DE022720/DE/NIDCR NIH HHS/United States; T32 DE023526/DE/NIDCR NIH HHS/United States; R01 DE010641/DE/NIDCR NIH HHS/United States; R01DE022720/DE/NIDCR NIH HHS/United States; R01DE010641/DE/NIDCR NIH HHS/United States},
	issn = {1365-2958 (Electronic); 0950-382X (Print); 0950-382X (Linking)},
	jid = {8712028},
	journal = {Mol Microbiol},
	jt = {Molecular microbiology},
	language = {eng},
	lid = {10.1111/mmi.12659 {$[$}doi{$]$}},
	lr = {20211021},
	mh = {Biofilms/growth \& development; Candida albicans/*genetics/*metabolism/*physiology; Cell Adhesion; *Chromatin Assembly and Disassembly; Fungal Proteins/*genetics/metabolism; Gene Expression Regulation, Fungal; High-Throughput Nucleotide Sequencing; Homeostasis; Iron/*metabolism; *MAP Kinase Signaling System; Micrococcal Nuclease/metabolism; Multigene Family; Phosphorylation; Transcription Factors/metabolism},
	mhda = {2015/10/02 06:00},
	mid = {NIHMS600082},
	month = {Jul},
	number = {2},
	own = {NLM},
	pages = {291--305},
	phst = {2014/05/27 00:00 {$[$}accepted{$]$}; 2014/06/04 06:00 {$[$}entrez{$]$}; 2014/06/04 06:00 {$[$}pubmed{$]$}; 2015/10/02 06:00 {$[$}medline{$]$}},
	pmc = {PMC4107033},
	pmid = {24889932},
	pst = {ppublish},
	pt = {Journal Article; Research Support, N.I.H., Extramural; Research Support, Non-U.S. Gov't},
	rn = {0 (Fungal Proteins); 0 (Transcription Factors); E1UOL152H7 (Iron); EC 3.1.31.1 (Micrococcal Nuclease)},
	sb = {IM},
	status = {MEDLINE},
	title = {Iron-responsive chromatin remodelling and MAPK signalling enhance adhesion in Candida albicans.},
	volume = {93},
	year = {2014},
	bdsk-url-1 = {https://doi.org/10.1111/mmi.12659}}

@article{Nora:2012tf,
	abstract = {High-order chromatin folding in topologically associating domains has a critical role in proper long-range transcriptional control around the Xist locus, and presumably throughout the genome.},
	author = {Nora, Elph{\`e}ge P. and Lajoie, Bryan R. and Schulz, Edda G. and Giorgetti, Luca and Okamoto, Ikuhiro and Servant, Nicolas and Piolot, Tristan and van Berkum, Nynke L. and Meisig, Johannes and Sedat, John and Gribnau, Joost and Barillot, Emmanuel and Bl{\"u}thgen, Nils and Dekker, Job and Heard, Edith},
	date = {2012/05/01},
	date-added = {2022-01-13 13:18:27 +0100},
	date-modified = {2022-01-13 13:18:27 +0100},
	doi = {10.1038/nature11049},
	id = {Nora2012},
	isbn = {1476-4687},
	journal = {Nature},
	number = {7398},
	pages = {381--385},
	title = {Spatial partitioning of the regulatory landscape of the X-inactivation centre},
	url = {https://doi.org/10.1038/nature11049},
	volume = {485},
	year = {2012},
	bdsk-url-1 = {https://doi.org/10.1038/nature11049}}

@article{Freire:2016,
	abstract = {Centromeres, sites of kinetochore assembly, are important for chromosome stability and integrity. Most eukaryotes have regional centromeres epigenetically specified by the presence of the histone H3 variant CENP-A. CENP-A chromatin is often surrounded by pericentromeric regions packaged into transcriptionally silent heterochromatin. Candida albicans, the most common human fungal pathogen, possesses small regional centromeres assembled into CENP-A chromatin. The chromatin state of C. albicans pericentromeric regions is unknown. Here, for the first time, we address this question. We find that C. albicans pericentromeres are assembled into an intermediate chromatin state bearing features of both euchromatin and heterochromatin. Pericentromeric chromatin is associated with nucleosomes that are highly acetylated, as found in euchromatic regions of the genome; and hypomethylated on H3K4, as found in heterochromatin. This intermediate chromatin state is inhibitory to transcription and partially represses expression of proximal genes and inserted marker genes. Our analysis identifies a new chromatin state associated with pericentromeric regions.},
	author = {Freire-Ben{\'e}itez, Ver{\'o}nica and Price, R. Jordan and Buscaino, Alessia},
	date-added = {2020-12-03 13:13:01 +0100},
	date-modified = {2020-12-03 13:13:24 +0100},
	doi = {10.3389/fmicb.2016.00759},
	issn = {1664-302X},
	journal = {Frontiers in Microbiology},
	pages = {759},
	title = {The Chromatin of Candida albicans Pericentromeres Bears Features of Both Euchromatin and Heterochromatin},
	url = {https://www.frontiersin.org/article/10.3389/fmicb.2016.00759},
	volume = {7},
	year = {2016},
	bdsk-url-1 = {https://www.frontiersin.org/article/10.3389/fmicb.2016.00759},
	bdsk-url-2 = {https://doi.org/10.3389/fmicb.2016.00759}}

@article{Merz:1990aa,
	abstract = {Candida albicans is a major opportunistic pathogen causing a wide spectrum of disease in human beings. Methods for strain delineation of this species to assess or predict virulence or to conduct epidemiologic or pathogenetic investigations have been developed. Although factors associated with virulence have been identified, there is no rapid system to quantitate them in a clinical laboratory. Therefore, many typing methods are based on variable phenotypic characteristics within this species including morphotyping, serotyping, antibiogram, resistogram typing, biotyping, biotyping based on commercial carbon assimilation patterns, enzyme profiles, sensitivity to yeast killer toxins, and typing based on protein variability. Phenotypically defined strains generally do not correlate with the pathogenic potential of a strain with the exception of morphotyping. However, these methods can be useful in epidemiologic investigations; for example, they have revealed that most individuals harbor one strain and that infections are frequently due to an endogenous strain. Problems with these methods usually relate to their discriminatory power. When this is maximized, reproducibility (especially between laboratories) suffers. Recently, methods based on differences in DNA structure (genotyping) for strain delineation have been developed, including electrophoretic karyotyping and restriction enzyme fragment length polymorphisms. The development of a computer-assisted data bank and analysis for these genotypic strain delineators will open investigations into the pathogenesis of this infection and permit epidemiologic studies previously not possible with this important human pathogen.},
	address = {Department of Laboratory Medicine, Johns Hopkins Medical Institutions, Baltimore, Maryland 21205.},
	author = {Merz, W G},
	crdt = {1990/10/01 00:00},
	date = {1990 Oct},
	date-added = {2020-12-02 11:24:14 +0100},
	date-modified = {2020-12-02 11:24:14 +0100},
	dcom = {19901227},
	doi = {10.1128/cmr.3.4.321},
	edat = {1990/10/01 00:00},
	issn = {0893-8512 (Print); 1098-6618 (Electronic); 0893-8512 (Linking)},
	jid = {8807282},
	journal = {Clin Microbiol Rev},
	jt = {Clinical microbiology reviews},
	language = {eng},
	lr = {20190508},
	mh = {Bacterial Typing Techniques; Candida albicans/*classification/drug effects/genetics/pathogenicity; Candidiasis/*microbiology; Drug Resistance, Microbial; Genotype; Humans; Karyotyping; Phenotype; Polymorphism, Restriction Fragment Length; Serotyping; Virulence},
	mhda = {1990/10/01 00:01},
	month = {Oct},
	number = {4},
	own = {NLM},
	pages = {321--334},
	phst = {1990/10/01 00:00 {$[$}pubmed{$]$}; 1990/10/01 00:01 {$[$}medline{$]$}; 1990/10/01 00:00 {$[$}entrez{$]$}},
	pmc = {PMC358166},
	pmid = {1977511},
	pst = {ppublish},
	pt = {Journal Article; Review},
	sb = {IM},
	status = {MEDLINE},
	title = {Candida albicans strain delineation.},
	volume = {3},
	year = {1990},
	bdsk-url-1 = {https://doi.org/10.1128/cmr.3.4.321}}

@misc{seq:2016,
	date-added = {2020-12-02 11:01:54 +0100},
	date-modified = {2020-12-02 11:02:36 +0100},
	howpublished = {\url{https://www.ebi.ac.uk/arrayexpress/experiments/E-MEXP-3631/?query=Candida+albicans}},
	title = {Transcription profiling by array of Candida albicans wild type and tup1 mutants under different pH conditions}}

@article{Poulter:1987aa,
	abstract = {Candida albicans is imperfect and diploid. This unusual genetic state permits the occurrence of strains heterozygous for recessive deleterious alleles. These alleles can be brought to homozygosity and therefore expression by UV irradiation-induced mitotic crossing over. Heterozygosity for recessive auxotrophic alleles is found in 10 to 15% of the strains. A wide variety of auxotrophic alleles have been found in such natural heterozygotes but one type, termed Suf +/- was found at an unusually high frequency. Some 5 to 10% of strains are of the Suf +/- type. Suf- homozygous auxotrophs are defective in sulfite reductase. Such auxotrophs require a source of reduced sulfur such as methionine or cysteine, alternatively inorganic thiosulfate will serve as a supplement. Complementation analysis of a variety of Suf- auxotrophs established that 11 out of 12 strains were in a single complementation group.},
	address = {Department of Biochemistry, University of Otago, Dunedin, New Zealand.},
	author = {Poulter, R T},
	crdt = {1987/01/01 00:00},
	date = {1987},
	date-added = {2020-12-02 10:37:25 +0100},
	date-modified = {2020-12-02 10:37:25 +0100},
	dcom = {19880129},
	doi = {10.3109/10408418709104452},
	edat = {1987/01/01 00:00},
	issn = {1040-841X (Print); 1040-841X (Linking)},
	jid = {8914274},
	journal = {Crit Rev Microbiol},
	jt = {Critical reviews in microbiology},
	language = {eng},
	lr = {20051116},
	mh = {Candida albicans/*genetics; *Genes, Fungal; Heterozygote},
	mhda = {1987/01/01 00:01},
	number = {1},
	own = {NLM},
	pages = {97--101},
	phst = {1987/01/01 00:00 {$[$}pubmed{$]$}; 1987/01/01 00:01 {$[$}medline{$]$}; 1987/01/01 00:00 {$[$}entrez{$]$}},
	pl = {England},
	pmid = {3319426},
	pst = {ppublish},
	pt = {Journal Article; Review},
	rf = {18},
	sb = {IM},
	status = {MEDLINE},
	title = {Natural auxotrophic heterozygosity in Candida albicans.},
	volume = {15},
	year = {1987},
	bdsk-url-1 = {https://doi.org/10.3109/10408418709104452}}

@article{Jones:2004aa,
	abstract = {We present the diploid genome sequence of the fungal pathogen Candida albicans. Because C. albicans has no known haploid or homozygous form, sequencing was performed as a whole-genome shotgun of the heterozygous diploid genome in strain SC5314, a clinical isolate that is the parent of strains widely used for molecular analysis. We developed computational methods to assemble a diploid genome sequence in good agreement with available physical mapping data. We provide a whole-genome description of heterozygosity in the organism. Comparative genomic analyses provide important clues about the evolution of the species and its mechanisms of pathogenesis.},
	address = {Stanford Genome Technology Center, Palo Alto, CA 94304, USA.},
	author = {Jones, Ted and Federspiel, Nancy A and Chibana, Hiroji and Dungan, Jan and Kalman, Sue and Magee, B B and Newport, George and Thorstenson, Yvonne R and Agabian, Nina and Magee, P T and Davis, Ronald W and Scherer, Stewart},
	crdt = {2004/05/05 05:00},
	date = {2004 May 11},
	date-added = {2020-12-02 10:21:05 +0100},
	date-modified = {2020-12-02 10:21:05 +0100},
	dcom = {20040706},
	dep = {20040503},
	doi = {10.1073/pnas.0401648101},
	edat = {2004/05/05 05:00},
	gr = {P01 DE 07946/DE/NIDCR NIH HHS/United States; P01 DE007946/DE/NIDCR NIH HHS/United States; DE 12302-02S2/DE/NIDCR NIH HHS/United States; R01 DE 12940/DE/NIDCR NIH HHS/United States; R01 AI016567/AI/NIAID NIH HHS/United States; N01 AI 05406/AI/NIAID NIH HHS/United States; R01 AI 46351/AI/NIAID NIH HHS/United States; R01 AI046351/AI/NIAID NIH HHS/United States; R01 AI 16567/AI/NIAID NIH HHS/United States},
	issn = {0027-8424 (Print); 1091-6490 (Electronic); 0027-8424 (Linking)},
	jid = {7505876},
	journal = {Proc Natl Acad Sci U S A},
	jt = {Proceedings of the National Academy of Sciences of the United States of America},
	language = {eng},
	lr = {20181113},
	mh = {Candida albicans/*genetics; *Diploidy; *Genome, Fungal; Heterozygote},
	mhda = {2004/07/09 05:00},
	month = {May},
	number = {19},
	own = {NLM},
	pages = {7329--7334},
	phst = {2004/05/05 05:00 {$[$}pubmed{$]$}; 2004/07/09 05:00 {$[$}medline{$]$}; 2004/05/05 05:00 {$[$}entrez{$]$}},
	pii = {0401648101; 1017329},
	pmc = {PMC409918},
	pmid = {15123810},
	pst = {ppublish},
	pt = {Journal Article; Research Support, U.S. Gov't, P.H.S.},
	sb = {IM},
	status = {MEDLINE},
	title = {The diploid genome sequence of Candida albicans.},
	volume = {101},
	year = {2004},
	bdsk-url-1 = {https://doi.org/10.1073/pnas.0401648101}}

@article{Gillum:1984aa,
	abstract = {A gene bank of Sau3A partially digested Candida albicans DNA in vector YEp13 was used to complement a ura3 mutation (orotidine-5'-phosphate decarboxylase, OMPdecase) in S. cerevisiae. Two plasmids which complemented ura3 and showed clear linkage of Ura+ and plasmid markers were selected for further study. Both plasmids also complemented the corresponding OMPdecase mutation (pyrF) in E. coli. Restriction mapping and subcloning studies localized the OMPdecase complementing activity to a region common to both plasmids. Probes prepared from this common region hybridized specifically to C. albicans DNA and not to E. coli or S. cerevisiae DNA. Southern blot analysis also showed that the restriction map of the ura3 complementing region of one plasmid was colinear with C. albicans genomic DNA. Expression of the OMPdecase complementing gene in E. coli and S. cerevisiae was not dependent upon orientation relative to vector sequences, suggesting that promotion could be occurring within the C. albicans fragment. Expression was sufficient to allow complementation in S. cerevisiae with integrating as well as high copy number vectors.},
	author = {Gillum, A M and Tsay, E Y and Kirsch, D R},
	crdt = {1984/01/01 00:00},
	date = {1984},
	date-added = {2020-12-02 10:01:23 +0100},
	date-modified = {2020-12-02 10:01:23 +0100},
	dcom = {19850319},
	doi = {10.1007/BF00328721},
	edat = {1984/01/01 00:00},
	issn = {0026-8925 (Print); 0026-8925 (Linking)},
	jid = {0125036},
	journal = {Mol Gen Genet},
	jt = {Molecular \& general genetics : MGG},
	language = {eng},
	lr = {20190725},
	mh = {Candida albicans/*genetics; Carboxy-Lyases/*genetics; Chromosome Mapping; Escherichia coli/genetics; *Genes, Fungal; Genetic Complementation Test; Mutation; Orotidine-5'-Phosphate Decarboxylase/*genetics; Plasmids; Saccharomyces cerevisiae/genetics},
	mhda = {1984/01/01 00:01},
	number = {2},
	own = {NLM},
	pages = {179--182},
	phst = {1984/01/01 00:00 {$[$}pubmed{$]$}; 1984/01/01 00:01 {$[$}medline{$]$}; 1984/01/01 00:00 {$[$}entrez{$]$}},
	pl = {Germany},
	pmid = {6394964},
	pst = {ppublish},
	pt = {Comparative Study; Journal Article},
	rn = {EC 4.1.1.- (Carboxy-Lyases); EC 4.1.1.23 (Orotidine-5'-Phosphate Decarboxylase)},
	sb = {IM},
	status = {MEDLINE},
	title = {Isolation of the Candida albicans gene for orotidine-5'-phosphate decarboxylase by complementation of S. cerevisiae ura3 and E. coli pyrF mutations.},
	volume = {198},
	year = {1984},
	bdsk-url-1 = {https://doi.org/10.1007/BF00328721}}

@article{Walker:2009aa,
	abstract = {Global analysis of the molecular responses of microbial pathogens to their mammalian hosts represents a major challenge. To date few microarray studies have been performed on Candida albicans cells derived from infected tissues. In this study we examined the C. albicans SC5314 transcriptome from renal infections in the rabbit. Genes involved in adhesion, stress adaptation and the assimilation of alternative carbon sources were up-regulated in these cells compared with control cells grown in RPMI 1640, whereas genes involved in morphogenesis, fermentation and translation were down-regulated. When we compared the congenic virulent C. albicans strains NGY152 and SC5314, there was minimal overlap between their transcriptomes during kidney infections. This suggests that much of the gene regulation observed during infections is not essential for virulence. Indeed, we observed a poor correlation between the transcriptome and phenome for those genes that were regulated during kidney infection and that have been virulence tested.},
	an = {19032986},
	author = {Walker, Louise A and Maccallum, Donna M and Bertram, Gwyneth and Gow, Neil A R and Odds, Frank C and Brown, Alistair J P},
	date = {2009/02/},
	date-added = {2020-12-02 09:37:59 +0100},
	date-modified = {2020-12-02 09:38:45 +0100},
	db = {PubMed},
	doi = {10.1016/j.fgb.2008.10.012},
	et = {2008/11/06},
	isbn = {1096-0937; 1087-1845},
	j2 = {Fungal Genet Biol},
	journal = {Fungal genetics and biology : FG \& B},
	keywords = {Animals; Candida albicans/*genetics/metabolism/pathogenicity; Candidiasis/*microbiology; Fungal Proteins/genetics/metabolism; *Gene Expression Regulation, Fungal; *Genome, Fungal; Humans; Kidney/*microbiology; Oligonucleotide Array Sequence Analysis; Rabbits; Virulence; expression},
	l2 = {https://www.ncbi.nlm.nih.gov/pmc/articles/PMC2698078/},
	la = {eng},
	month = {02},
	number = {2},
	pages = {210--219},
	publisher = {Academic Press},
	title = {Genome-wide analysis of Candida albicans gene expression patterns during infection of the mammalian kidney},
	ty = {JOUR},
	u1 = {19032986{$[$}pmid{$]$}},
	u2 = {PMC2698078{$[$}pmcid{$]$}},
	u4 = {S1087-1845(08)00229-6{$[$}PII{$]$}},
	url = {https://pubmed.ncbi.nlm.nih.gov/19032986},
	volume = {46},
	year = {2009},
	bdsk-file-1 = {YnBsaXN0MDDSAQIDBFxyZWxhdGl2ZVBhdGhZYWxpYXNEYXRhXxAfLi4vLi4vLi4vRG93bmxvYWRzLzYzOTQ5NjQubmJpYk8RAUYAAAAAAUYAAgAADE1hY2ludG9zaCBIRAAAAAAAAAAAAAAAAAAAAAAAAABCRAAB/////ww2Mzk0OTY0Lm5iaWIAAAAAAAAAAAAAAAAAAAAAAAAAAAAAAAAAAAAAAAAAAAAAAAAAAAAAAAAAAAAAAAAAAAD/////AAAAAAAAAAAAAAAAAAMAAgAACiBjdQAAAAAAAAAAAAAAAAAJRG93bmxvYWRzAAACACcvOlVzZXJzOmhlZXJtYW5uOkRvd25sb2Fkczo2Mzk0OTY0Lm5iaWIAAA4AGgAMADYAMwA5ADQAOQA2ADQALgBuAGIAaQBiAA8AGgAMAE0AYQBjAGkAbgB0AG8AcwBoACAASABEABIAJVVzZXJzL2hlZXJtYW5uL0Rvd25sb2Fkcy82Mzk0OTY0Lm5iaWIAABMAAS8AABUAAgAP//8AAAAIAA0AGgAkAEYAAAAAAAACAQAAAAAAAAAFAAAAAAAAAAAAAAAAAAABkA==},
	bdsk-url-1 = {https://pubmed.ncbi.nlm.nih.gov/19032986},
	bdsk-url-2 = {https://doi.org/10.1016/j.fgb.2008.10.012}}

@article{CandidaDB:2005,
	abstract = {{ CandidaDB is a database dedicated to the genome of the most prevalent systemic fungal pathogen of humans, Candida albicans . CandidaDB is based on an annotation of the Stanford Genome Technology Center C.albicans genome sequence data by the European Galar Fungail Consortium. CandidaDB Release 2.0 (June 2004) contains information pertaining to Assembly 19 of the genome of C.albicans strain SC5314. The current release contains 6244 annotated entries corresponding to 130 tRNA genes and 5917 protein-coding genes. For these, it provides tentative functional assignments along with numerous pre-run analyses that can assist the researcher in the evaluation of gene function for the purpose of specific or large-scale analysis. CandidaDB is based on GenoList, a generic relational data schema and a World Wide Web interface that has been adapted to the handling of eukaryotic genomes. The interface allows users to browse easily through genome data and retrieve information. CandidaDB also provides more elaborate tools, such as pattern searching, that are tightly connected to the overall browsing system. As the C.albicans genome is diploid and still incompletely assembled, CandidaDB provides tools to browse the genome by individual supercontigs and to examine information about allelic sequences obtained from complementary contigs. CandidaDB is accessible at http://genolist.pasteur.fr/CandidaDB . }},
	author = {d'Enfert, C. and Goyard, S. and Rodriguez-Arnaveilhe, S. and Frangeul, L. and Jones, L. and Tekaia, F. and Bader, O. and Albrecht, Antje and Castillo, L. and Dominguez, A. and Ernst, J. F. and Fradin, C. and Gaillardin, C. and Garcia-Sanchez, S. and de Groot, P. and Hube, B. and Klis, F. M. and Krishnamurthy, S. and Kunze, D. and Lopez, M.-C. and Mavor, A. and Martin, N. and Moszer, I. and On{\'e}sime, D. and Martin, J. Perez and Sentandreu, R. and Valentin, E. and Brown, A. J. P.},
	date-added = {2020-12-01 12:23:31 +0100},
	date-modified = {2020-12-01 12:24:39 +0100},
	doi = {10.1093/nar/gki124},
	eprint = {https://academic.oup.com/nar/article-pdf/33/suppl\_1/D353/7622419/gki124.pdf},
	issn = {0305-1048},
	journal = {Nucleic Acids Research},
	month = {01},
	number = {suppl_1},
	pages = {D353-D357},
	title = {{ CandidaDB: a genome database for Candida albicans pathogenomics }},
	url = {https://doi.org/10.1093/nar/gki124},
	volume = {33},
	year = {2005},
	bdsk-url-1 = {https://doi.org/10.1093/nar/gki124}}

@article{Todd:2019,
	abstract = {Genome rearrangements resulting in copy number variation (CNV) and loss of heterozygosity (LOH) are frequently observed during the somatic evolution of cancer and promote rapid adaptation of fungi to novel environments. In the human fungal pathogen \textit{Candida albicans}, CNV and LOH confer increased virulence and antifungal drug resistance, yet the mechanisms driving these rearrangements are not completely understood. Here, we unveil an extensive array of long repeat sequences (65--6499 bp) that are associated with CNV, LOH, and chromosomal inversions. Many of these long repeat sequences are uncharacterized and encompass one or more coding sequences that are actively transcribed. Repeats associated with genome rearrangements are predominantly inverted and separated by up to \textasciitilde1.6 Mb, an extraordinary distance for homology-based DNA repair/recombination in yeast. These repeat sequences are a significant source of genome plasticity across diverse strain backgrounds including clinical, environmental, and experimentally evolved isolates, and represent previously uncharacterized variation in the reference genome.},
	article_type = {journal},
	author = {Robert T Todd and Tyler D Wikoff and Anja Forche and Anna Selmecki},
	citation = {eLife 2019;8:e45954},
	date-added = {2020-11-26 09:23:31 +0100},
	date-modified = {2020-12-02 09:39:13 +0100},
	doi = {10.7554/eLife.45954},
	editor = {Verstrepen, Kevin J and Weigel, Detlef and Anderson, Matthew},
	issn = {2050-084X},
	journal = {eLife},
	keywords = {Candida albicans, inverted repeats, genome instability, loss of heterozygosity, segmental aneuploidy, antifungal drug resistance},
	month = {jun},
	pages = {e45954},
	pub_date = {2019-06-07},
	publisher = {eLife Sciences Publications, Ltd},
	title = {Genome plasticity in \textit{Candida albicans} is driven by long repeat sequences},
	url = {https://doi.org/10.7554/eLife.45954},
	volume = 8,
	year = 2019,
	bdsk-url-1 = {https://doi.org/10.7554/eLife.45954}}

@article{Dunn:2019,
	author = {Dunn, M.J.; Anderson, M.Z.},
	date-added = {2020-10-19 14:55:03 +0200},
	date-modified = {2020-10-19 14:55:58 +0200},
	journal = {Genes},
	pages = {866},
	title = {To Repeat or Not to Repeat: Repetitive Sequences Regulate Genome Stability in Candida albicans.},
	volume = {10},
	year = {2019}}

@article{Pulivarthy:2016aa,
	author = {Pulivarthy, Sandhya R. and Lion, Mattia and Kuzu, Guray and Matthews, Adam G. W. and Borowsky, Mark L. and Morris, John and Kingston, Robert E. and Dennis, Jonathan H. and Tolstorukov, Michael Y. and Oettinger, Marjorie A.},
	date = {2016/09/30},
	date-added = {2020-10-16 13:35:05 +0200},
	date-modified = {2020-10-16 13:35:05 +0200},
	doi = {10.1073/pnas.1605543113},
	journal = {Proceedings of the National Academy of Sciences},
	journal1 = {Proc Natl Acad Sci USA},
	month = {09},
	n2 = {Immunoglobulin and T-cell receptor genes are assembled in lymphoid cells from gene fragments by the process known as V(D)J recombination, which is initiated by the recombination activating gene (RAG)1/RAG2 recombinase. To ensure that recombination occurs only in the correct cell type and at the right developmental stage, multiple layers of regulation are necessary, including specific modifications of chromatin. We show that nucleosome positioning is another important factor in this regulation. Developmentally regulated changes in nucleosome positioning help to guide RAG1/RAG2 to the correct sites in recombinationally active cells. These changes occur on the scale of hundreds of kilobases, a form of regulation not typically seen in the rest of the mammalian genome.We show that the physical distribution of nucleosomes at antigen receptor loci is subject to regulated cell type-specific and lineage-specific positioning and correlates with the accessibility of these gene segments to recombination. At the Ig heavy chain locus (IgH), a nucleosome in pro-B cells is generally positioned over each IgH variable (VH) coding segment, directly adjacent to the recombination signal sequence (RSS), placing the RSS in a position accessible to the recombination activating gene (RAG) recombinase. These changes result in establishment of a specific chromatin organization at the RSS that facilitates accessibility of the genomic DNA for the RAG recombinase. In contrast, in mouse embryonic fibroblasts the coding segment is depleted of nucleosomes, which instead cover the RSS, thereby rendering it inaccessible. Pro-T cells exhibit a pattern intermediate between pro-B cells and mouse embryonic fibroblasts. We also find large-scale variations of nucleosome density over hundreds of kilobases, delineating chromosomal domains within IgH, in a cell type-dependent manner. These findings suggest that developmentally regulated changes in nucleosome location and occupancy, in addition to the known chromatin modifications, play a fundamental role in regulating V(D)J recombination. Nucleosome positioning---which has previously been observed to vary locally at individual enhancers and promoters---may be a more general mechanism by which cells can regulate the accessibility of the genome during development, at scales ranging from several hundred base pairs to many kilobases.},
	pages = {201605543},
	title = {Regulated large-scale nucleosome density patterns and precise nucleosome positioning correlate with V(D)J recombination},
	ty = {JOUR},
	url = {http://www.pnas.org/content/early/2016/09/29/1605543113.abstract},
	year = {2016},
	bdsk-url-1 = {http://www.pnas.org/content/early/2016/09/29/1605543113.abstract},
	bdsk-url-2 = {https://doi.org/10.1073/pnas.1605543113}}

@article{Staneva:2016aa,
	abstract = {Linker histones are essential components of chromatin in eukaryotes. Through interactions with linker DNA and nucleosomes they facilitate folding and maintenance of higher-order chromatin structures and thus delicately modulate gene activity. The necessity of linker histones in lower eukaryotes appears controversial and dubious. Genomic data have shown that Schizosaccharomyces pombe does not possess genes encoding linker histones while Kluyveromyces lactis has been reported to have a pseudogene. Regarding this controversy, we have provided the first direct experimental evidence for the existence of a functional linker histone gene, KlLH1, in K. lactis genome. Sequencing of KlLH1 from both genomic DNA and copy DNA confirmed the presence of an intact open reading frame. Transcription and splicing of the KlLH1 sequence as well as translation of its mRNA have been studied. In silico analysis revealed homology of KlLH1p to the histone H1/H5 protein family with predicted three domain structure characteristic for the linker histones of higher eukaryotes. This strongly proves that the yeast K. lactis does indeed possess a functional linker histone gene thus entailing the evolutionary preservation and significance of linker histones. The nucleotide sequences of KlLH1 are deposited in the GenBank under accession numbers KT826576, KT826577 and KT826578.},
	author = {Staneva, Dessislava and Georgieva, Milena and Miloshev, George},
	date-added = {2020-10-08 10:39:40 +0200},
	date-modified = {2020-10-08 10:39:40 +0200},
	doi = {10.1093/femsyr/fow034},
	isbn = {1567-1356},
	journal = {FEMS Yeast Research},
	journal1 = {FEMS Yeast Res},
	m1 = {fow034},
	month = {10/8/2020},
	number = {4},
	title = {Kluyveromyces lactis genome harbours a functional linker histone encoding gene},
	ty = {JOUR},
	url = {https://doi.org/10.1093/femsyr/fow034},
	volume = {16},
	year = {2016},
	year1 = {2016/06/01},
	bdsk-url-1 = {https://doi.org/10.1093/femsyr/fow034}}

@article{Tsankov:2010aa,
	author = {Tsankov, Alexander M. and Thompson, Dawn Anne and Socha, Amanda and Regev, Aviv and Rando, Oliver J.},
	date = {2010/07/06},
	date-added = {2020-10-08 10:38:10 +0200},
	date-modified = {2020-10-08 10:38:10 +0200},
	journal = {PLOS Biology},
	journal1 = {PLOS Biology},
	m3 = {doi:10.1371/journal.pbio.1000414},
	month = {07},
	n2 = {A comparative genomics study maps nucleosomes across the entire genomes of 12 fungal species, identifying multiple distinct mechanisms linking changes in chromatin architecture to evolution of gene regulation.},
	number = {7},
	pages = {e1000414--},
	publisher = {Public Library of Science},
	title = {The Role of Nucleosome Positioning in the Evolution of Gene Regulation},
	ty = {JOUR},
	url = {https://doi.org/10.1371/journal.pbio.1000414},
	volume = {8},
	year = {2010},
	bdsk-url-1 = {https://doi.org/10.1371/journal.pbio.1000414}}

@article{Price:2019aa,
	abstract = {Eukaryotic genomes are packaged into chromatin structures that play pivotal roles in regulating all DNA-associated processes. Histone posttranslational modifications modulate chromatin structure and function, leading to rapid regulation of gene expression and genome stability, key steps in environmental adaptation. Candida albicans, a prevalent fungal pathogen in humans, can rapidly adapt and thrive in diverse host niches. The contribution of chromatin to C. albicans biology is largely unexplored. Here, we generated the first comprehensive chromatin profile of histone modifications (histone H3 trimethylated on lysine 4 {$[$}H3K4me(3){$]$}, histone H3 acetylated on lysine 9 {$[$}H3K9Ac{$]$}, acetylated lysine 16 on histone H4 {$[$}H4K16Ac{$]$}, and γH2A) across the C. albicans genome and investigated its relationship to gene expression by harnessing genome-wide sequencing approaches. We demonstrated that gene-rich nonrepetitive regions are packaged into canonical euchromatin in association with histone modifications that mirror their transcriptional activity. In contrast, repetitive regions are assembled into distinct chromatin states; subtelomeric regions and the ribosomal DNA (rDNA) locus are assembled into heterochromatin, while major repeat sequences and transposons are packaged in chromatin that bears features of euchromatin and heterochromatin. Genome-wide mapping of γH2A, a marker of genome instability, identified potential recombination-prone genomic loci. Finally, we present the first quantitative chromatin profiling in C. albicans to delineate the role of the chromatin modifiers Sir2 and Set1 in controlling chromatin structure and gene expression. This report presents the first genome-wide chromatin profiling of histone modifications associated with the C. albicans genome. These epigenomic maps provide an invaluable resource to understand the contribution of chromatin to C. albicans biology and identify aspects of C. albicans chromatin organization that differ from that of other yeasts.IMPORTANCE The fungus Candida albicans is an opportunistic pathogen that normally lives on the human body without causing any harm. However, C. albicans is also a dangerous pathogen responsible for millions of infections annually. C. albicans is such a successful pathogen because it can adapt to and thrive in different environments. Chemical modifications of chromatin, the structure that packages DNA into cells, can allow environmental adaptation by regulating gene expression and genome organization. Surprisingly, the contribution of chromatin modification to C. albicans biology is still largely unknown. For the first time, we analyzed C. albicans chromatin modifications on a genome-wide basis. We demonstrate that specific chromatin states are associated with distinct regions of the C. albicans genome and identify the roles of the chromatin modifiers Sir2 and Set1 in shaping C. albicans chromatin and gene expression.},
	an = {31337722},
	author = {Price, Robert Jordan and Weindling, Esther and Berman, Judith and Buscaino, Alessia},
	date = {2019/07/23},
	date-added = {2020-10-08 10:32:13 +0200},
	date-modified = {2020-10-08 10:32:13 +0200},
	db = {PubMed},
	doi = {10.1128/mBio.01376-19},
	isbn = {2150-7511},
	j2 = {mBio},
	journal = {mBio},
	keywords = {*Candida albicans; *chromatin; *epigenetics; *euchromatin; *genome instability; *heterochromatin; Candida albicans/*genetics/pathogenicity; *Euchromatin; Gene Expression Profiling; Gene Expression Regulation, Fungal; *Genome, Fungal; Genomic Instability; *Histone Code; Histones/metabolism; *Repetitive Sequences, Nucleic Acid},
	l2 = {https://www.ncbi.nlm.nih.gov/pmc/articles/PMC6650553/},
	la = {eng},
	month = {07},
	number = {4},
	pages = {e01376-19},
	publisher = {American Society for Microbiology},
	title = {Chromatin Profiling of the Repetitive and Nonrepetitive Genomes of the Human Fungal Pathogen Candida albicans},
	ty = {JOUR},
	u1 = {31337722{$[$}pmid{$]$}},
	u2 = {PMC6650553{$[$}pmcid{$]$}},
	u4 = {mBio.01376-19{$[$}PII{$]$}},
	url = {https://pubmed.ncbi.nlm.nih.gov/31337722},
	volume = {10},
	year = {2019},
	bdsk-url-1 = {https://pubmed.ncbi.nlm.nih.gov/31337722},
	bdsk-url-2 = {https://doi.org/10.1128/mBio.01376-19}}

@book{ward:2001,
	author = {B.S. Everitt, S. Landau and M. Leese},
	date-added = {2020-10-07 11:18:11 +0200},
	date-modified = {2022-01-13 13:24:39 +0100},
	edition = {4th Edition},
	publisher = {Oxford University Press},
	title = {Cluster Analysis},
	year = {2001}}

@article{Hoog:2007aa,
	abstract = {The 10.9×genomic sequence of Candida albicans, the most important human fungal pathogen, was published in 2004. Assembly 19 consisted of 412 supercontigs, of which 266 were a haploid set, since this fungus is diploid and contains an extensive degree of heterozygosity but lacks a complete sexual cycle. However, sequences of specific chromosomes were not determined.},
	author = {van het Hoog, Marco and Rast, Timothy J. and Martchenko, Mikhail and Grindle, Suzanne and Dignard, Daniel and Hogues, Herv{\'e} and Cuomo, Christine and Berriman, Matthew and Scherer, Stewart and Magee, BB and Whiteway, Malcolm and Chibana, Hiroji and Nantel, Andr{\'e} and Magee, PT},
	da = {2007/04/09},
	date-added = {2020-09-28 13:43:41 +0200},
	date-modified = {2020-09-28 13:43:41 +0200},
	doi = {10.1186/gb-2007-8-4-r52},
	id = {van het Hoog2007},
	isbn = {1474-760X},
	journal = {Genome Biology},
	number = {4},
	pages = {R52},
	title = {Assembly of the Candida albicans genome into sixteen supercontigs aligned on the eight chromosomes},
	ty = {JOUR},
	url = {https://doi.org/10.1186/gb-2007-8-4-r52},
	volume = {8},
	year = {2007},
	bdsk-url-1 = {https://doi.org/10.1186/gb-2007-8-4-r52}}

@article{Mobius:2013aa,
	author = {M{\"o}bius, Wolfram and Osberg, Brendan and Tsankov, Alexander M. and Rando, Oliver J. and Gerland, Ulrich},
	date = {2013/04/02},
	date-added = {2020-09-24 13:38:31 +0200},
	date-modified = {2020-09-24 13:38:31 +0200},
	doi = {10.1073/pnas.1214048110},
	journal = {Proceedings of the National Academy of Sciences},
	journal1 = {Proc Natl Acad Sci USA},
	lp = {5724},
	month = {04},
	n2 = {Recent genome-wide maps of nucleosome positions in different eukaryotes revealed patterns around transcription start sites featuring a nucleosome-free region flanked by a periodic modulation of the nucleosome density. For Saccharomyces cerevisiae, the average in vivo pattern was previously shown to be quantitatively described by a ``nucleosome gas''model based on the statistical positioning mechanism. However, this simple physical description is challenged by the fact that the pattern differs quantitatively between species and by recent experiments that appear incompatible with statistical positioning, indicating important roles for chromatin remodelers. We undertake a data-driven search for a unified physical model to describe the nucleosome patterns of 12 yeast species and also consider an extension of the model to capture remodeling effects. We are led to a nucleosome gas that takes into account nucleosome breathing, i.e., transient unwrapping of nucleosomal DNA segments. This known biophysical property of nucleosomes rationalizes a ``pressure''-induced dependence of the effective nucleosome size that is suggested by the data. By fitting this model to the data, we find an average energy cost for DNA unwrapping consistent with previous biophysical experiments. Although the available data are not sufficient to reconstruct chromatin remodeling mechanisms, a minimal model extension by one mechanism yields an ``active nucleosome gas''that can rationalize the behavior of systems with reduced histone--DNA ratio and remodeler knockouts. We therefore establish a basis for a physical description of nucleosome patterns that can serve as a null model for sequence-specific effects at individual genes and in models of transcription regulation.},
	number = {14},
	pages = {5719},
	title = {Toward a unified physical model of nucleosome patterns flanking transcription start sites},
	ty = {JOUR},
	url = {http://www.pnas.org/content/110/14/5719.abstract},
	volume = {110},
	year = {2013},
	bdsk-url-1 = {http://www.pnas.org/content/110/14/5719.abstract},
	bdsk-url-2 = {https://doi.org/10.1073/pnas.1214048110}}

@article{Zhao:2018,
	abstract = {Dynamics of nucleosome positioning affects chromatin state, transcription and all other biological processes occurring on genomic DNA. While MNase-Seq has been used to depict nucleosome positioning map in eukaryote in the past years, nucleosome positioning data is increasing dramatically. To facilitate the usage of published data across studies, we developed a database named nucleosome positioning map (NucMap, http://bigd.big.ac.cn/nucmap). NucMap includes 798 experimental data from 477 samples across 15 species. With a series of functional modules, users can search profile of nucleosome positioning at the promoter region of each gene across all samples and make enrichment analysis on nucleosome positioning data in all genomic regions. Nucleosome browser was built to visualize the profiles of nucleosome positioning. Users can also visualize multiple sources of omics data with the nucleosome browser and make side-by-side comparisons. All processed data in the database are freely available. NucMap is the first comprehensive nucleosome positioning platform and it will serve as an important resource to facilitate the understanding of chromatin regulation. %[ 9/18/2020},
	author = {Zhao, Yongbing and Wang, Jinyue and Liang, Fang and Liu, Yanxia and Wang, Qi and Zhang, Hao and Jiang, Meiye and Zhang, Zhewen and Zhao, Wenming and Bao, Yiming and Zhang, Zhang and Wu, Jiayan and Asmann, Yan W and Li, Rujiao and Xiao, Jingfa},
	booktitle = {Nucleic Acids Research},
	date = {2018},
	date-added = {2020-09-18 11:56:33 +0200},
	date-modified = {2020-09-18 11:57:00 +0200},
	journal = {Nucleic Acids Research},
	number = {D1},
	pages = {D163-D169 %@ 0305-1048},
	title = {NucMap: a database of genome-wide nucleosome positioning map across species},
	type = {10.1093/nar/gky980},
	url = {https://doi.org/10.1093/nar/gky980},
	volume = {47},
	year = {2018},
	bdsk-url-1 = {https://doi.org/10.1093/nar/gky980}}

@article{refchromatin,
	author = {Grewal, Shiv I. S. and Jia, Songtao},
	doi = {10.1038/nrg2008},
	issn = {1471-0056, 1471-0064},
	journal = {Nature Reviews Genetics},
	language = {en},
	month = jan,
	number = {1},
	pages = {35--46},
	title = {Heterochromatin revisited},
	url = {http://www.nature.com/articles/nrg2008},
	urldate = {2020-10-21},
	volume = {8},
	year = {2007},
	bdsk-url-1 = {http://www.nature.com/articles/nrg2008},
	bdsk-url-2 = {https://doi.org/10.1038/nrg2008}}

@article{ref1,
	author = {Sun, Hui Bin and Shen, Jin and Yokota, Hiroki},
	doi = {10.1016/S0006-3495(00)76282-5},
	issn = {00063495},
	journal = {Biophysical Journal},
	language = {en},
	month = jul,
	number = {1},
	pages = {184--190},
	title = {Size-{Dependent} {Positioning} of {Human} {Chromosomes} in {Interphase} {Nuclei}},
	url = {https://linkinghub.elsevier.com/retrieve/pii/S0006349500762825},
	urldate = {2020-10-20},
	volume = {79},
	year = {2000},
	bdsk-url-1 = {https://linkinghub.elsevier.com/retrieve/pii/S0006349500762825},
	bdsk-url-2 = {https://doi.org/10.1016/S0006-3495(00)76282-5}}

@misc{Bohr::2012,
	abstract = {The structural origin of the size of the 11 nm nucleosomal disc is addressed. On the nanometer length-scale the organization of DNA as chromatin in the chromosomes involves a coiling of DNA around the histone core of the nucleosome. We suggest that the size of the nucleosome core particle is dictated by the fulfillment of two criteria: One is optimizing the volume fraction of the DNA double helix; this requirement for close-packing has its root in optimizing atomic and molecular interactions. The other criterion being that of having a zero strain-twist coupling; being a zero-twist structure is a necessity when allowing for transient tensile stresses during the reorganization of DNA, e.g., during the reposition, or sliding, of a nucleosome along the DNA double helix. The mathematical model we apply is based on a tubular description of double helices assuming hard walls. When the base-pairs of the linker-DNA is included the estimate of the size of an ideal nucleosome is in close agreement with the experimental numbers. Interestingly, the size of the nucleosome is shown to be a consequence of intrinsic properties of the DNA double helix.},
	author = {Bohr, Jakob and Olsen, Kasper},
	date-modified = {2022-01-13 13:13:16 +0100},
	doi = {10.1103/PhysRevLett.108.098101},
	issn = {0031-9007, 1079-7114},
	journal = {Physical Review Letters},
	keywords = {Physics - Biological Physics, Condensed Matter - Soft Condensed Matter, Quantitative Biology - Biomolecules},
	month = feb,
	note = {arXiv: 1102.0761},
	number = {9},
	pages = {098101},
	title = {The size of the nucleosome},
	url = {http://arxiv.org/abs/1102.0761},
	urldate = {2020-10-21},
	volume = {108},
	year = {2012},
	bdsk-url-1 = {http://arxiv.org/abs/1102.0761},
	bdsk-url-2 = {https://doi.org/10.1103/PhysRevLett.108.098101}}

@article{ref3,
	abstract = {The X-ray crystal structure of the nucleosome core particle of chromatin shows in atomic detail how the histone protein octamer is assembled and how 146 base pairs of DNA are organized into a superhelix around it. Both histone/histone and histone/DNA interactions depend on the histone fold domains and additional, well ordered structure elements extending from this motif. Histone amino-terminal tails pass over and between the gyres of the DNA superhelix to contact neighbouring particles. The lack of uniformity between multiple histone/DNA-binding sites causes the DNA to deviate from ideal superhelix geometry.},
	author = {Luger, Karolin and M{\"a}der, Armin W. and Richmond, Robin K. and Sargent, David F. and Richmond, Timothy J.},
	copyright = {1997 Macmillan Magazines Ltd.},
	doi = {10.1038/38444},
	issn = {1476-4687},
	journal = {Nature},
	language = {en},
	month = sep,
	number = {6648},
	pages = {251--260},
	title = {Crystal structure of the nucleosome core particle at 2.8 {\AA} resolution},
	url = {https://www.nature.com/articles/38444},
	urldate = {2020-10-20},
	volume = {389},
	year = {1997},
	bdsk-url-1 = {https://www.nature.com/articles/38444},
	bdsk-url-2 = {https://doi.org/10.1038/38444}}

@article{ref4,
	abstract = {We present the first complete high-resolution map of nucleosome occupancy across the whole Saccharomyces cerevisiae genome, identifying over 70,000 positioned nucleosomes occupying 81\% of the genome. On a genome-wide scale, the persistent nucleosome-depleted region identified previously in a subset of genes demarcates the transcription start site. Both nucleosome occupancy signatures and overall occupancy correlate with transcript abundance and transcription rate. In addition, functionally related genes can be clustered on the basis of the nucleosome occupancy patterns observed at their promoters. A quantitative model of nucleosome occupancy indicates that DNA structural features may account for much of the global nucleosome occupancy.},
	author = {Lee, William and Tillo, Desiree and Bray, Nicolas and Morse, Randall H. and Davis, Ronald W. and Hughes, Timothy R. and Nislow, Corey},
	doi = {10.1038/ng2117},
	issn = {1546-1718},
	journal = {Nature Genetics},
	keywords = {Genome, Fungal, Nucleosomes, Promoter Regions, Genetic, Saccharomyces cerevisiae, Saccharomyces cerevisiae Proteins},
	language = {eng},
	month = oct,
	number = {10},
	pages = {1235--1244},
	pmid = {17873876},
	title = {A high-resolution atlas of nucleosome occupancy in yeast},
	volume = {39},
	year = {2007},
	bdsk-url-1 = {https://doi.org/10.1038/ng2117}}

@article{2020SciPy-NMeth,
	adsurl = {https://rdcu.be/b08Wh},
	author = {Virtanen, Pauli and Gommers, Ralf and Oliphant, Travis E. and Haberland, Matt and Reddy, Tyler and Cournapeau, David and Burovski, Evgeni and Peterson, Pearu and Weckesser, Warren and Bright, Jonathan and {van der Walt}, St{\'e}fan J. and Brett, Matthew and Wilson, Joshua and Millman, K. Jarrod and Mayorov, Nikolay and Nelson, Andrew R. J. and Jones, Eric and Kern, Robert and Larson, Eric and Carey, C J and Polat, {\.I}lhan and Feng, Yu and Moore, Eric W. and {VanderPlas}, Jake and Laxalde, Denis and Perktold, Josef and Cimrman, Robert and Henriksen, Ian and Quintero, E. A. and Harris, Charles R. and Archibald, Anne M. and Ribeiro, Ant{\^o}nio H. and Pedregosa, Fabian and {van Mulbregt}, Paul and {SciPy 1.0 Contributors}},
	doi = {10.1038/s41592-019-0686-2},
	journal = {Nature Methods},
	pages = {261--272},
	title = {{{SciPy} 1.0: Fundamental Algorithms for Scientific Computing in Python}},
	volume = {17},
	year = {2020},
	bdsk-url-1 = {https://doi.org/10.1038/s41592-019-0686-2}}

@article{Wiese17307,
	abstract = {DNA is packaged into chromosomes, which are further organized into domains: Regions of the genome which are more likely to self-interact. Domains have been observed in species ranging from bacteria to humans and are thought to play an important role in gene regulation. Yet the mechanisms of domain formation are not fully understood. Here we use computer simulations to investigate domain formation in yeast. Our model reproduces the experimentally observed domains using only nucleosome positioning information as an input, implying that (unlike in higher eukaryotes) domain boundary locations are largely determined at this level. Our results reveal how irregular nucleosome spacing impacts the 3D chromosome organization, pointing to a direct link between nucleosome positioning and genome regulation at the large scale.We use molecular dynamics simulations based on publicly available micrococcal nuclease sequencing data for nucleosome positions to predict the 3D structure of chromatin in the yeast genome. Our main aim is to shed light on the mechanism underlying the formation of chromosomal interaction domains, chromosome regions of around 0.5 to 10 kbp which show enriched self-interactions, which were experimentally observed in recent MicroC experiments (importantly these are at a different length scale from the 100- to 1,000-kbp{\textendash}sized domains observed in higher eukaryotes). We show that the sole input of nucleosome positioning data is already sufficient to determine the patterns of chromatin interactions and domain boundaries seen experimentally to a high degree of accuracy. Since the nucleosome spacing so strongly affects the larger-scale domain structure, we next examine the genome-wide linker-length distribution in more detail, finding that it is highly irregular and varies in different genomic regions such as gene bodies, promoters, and active and inactive genes. Finally we use our simple simulation model to characterize in more detail how irregular nucleosome spacing may affect local chromatin structure.},
	author = {Wiese, Oliver and Marenduzzo, Davide and Brackley, Chris A.},
	doi = {10.1073/pnas.1817829116},
	eprint = {https://www.pnas.org/content/116/35/17307.full.pdf},
	issn = {0027-8424},
	journal = {Proceedings of the National Academy of Sciences},
	number = {35},
	pages = {17307--17315},
	publisher = {National Academy of Sciences},
	title = {Nucleosome positions alone can be used to predict domains in yeast chromosomes},
	url = {https://www.pnas.org/content/116/35/17307},
	volume = {116},
	year = {2019},
	bdsk-url-1 = {https://www.pnas.org/content/116/35/17307},
	bdsk-url-2 = {https://doi.org/10.1073/pnas.1817829116}}

@article{Allshire:2018va,
	abstract = {Heterochromatin is a key architectural feature of eukaryotic chromosomes, which endows particular genomic domains with specific functional properties. The capacity of heterochromatin to restrain the activity of mobile elements, isolate DNA repair in repetitive regions and ensure accurate chromosome segregation is crucial for maintaining genomic stability. Nucleosomes at heterochromatin regions display histone post-translational modifications that contribute to developmental regulation by restricting lineage-specific gene expression. The mechanisms of heterochromatin establishment and of heterochromatin maintenance are separable and involve the ability of sequence-specific factors bound to nascent transcripts to recruit chromatin-modifying enzymes. Heterochromatin can spread along the chromatin from nucleation sites. The propensity of heterochromatin to promote its own spreading and inheritance is counteracted by inhibitory factors. Because of its importance for chromosome function, heterochromatin has key roles in the pathogenesis of various human diseases. In this Review, we discuss conserved principles of heterochromatin formation and function using selected examples from studies of a range of eukaryotes, from yeast to human, with an emphasis on insights obtained from unicellular model organisms.},
	an = {29235574},
	author = {Allshire, Robin C and Madhani, Hiten D},
	date = {2018/04/},
	date-added = {2021-12-15 11:17:44 +0100},
	date-modified = {2021-12-15 11:17:45 +0100},
	db = {PubMed},
	doi = {10.1038/nrm.2017.119},
	edition = {2017/12/13},
	isbn = {1471-0080; 1471-0072},
	j2 = {Nat Rev Mol Cell Biol},
	journal = {Nature reviews. Molecular cell biology},
	keywords = {Aging, Premature/genetics; Animals; Cell Differentiation/genetics; Chromatin Assembly and Disassembly/*genetics/*physiology; DNA Methylation; DNA Repair; Epigenesis, Genetic; Gene Silencing; Heterochromatin/*genetics/*metabolism; Humans; Models, Biological; Obesity/genetics; RNA, Fungal/genetics/metabolism; RNA, Untranslated/genetics/metabolism; Saccharomyces cerevisiae/genetics/metabolism; Schizosaccharomyces/genetics/metabolism; Virus Latency/genetics},
	l2 = {https://www.ncbi.nlm.nih.gov/pmc/articles/PMC6822695/},
	la = {eng},
	month = {04},
	number = {4},
	pages = {229--244},
	title = {Ten principles of heterochromatin formation and function},
	u1 = {29235574{$[$}pmid{$]$}},
	u2 = {PMC6822695{$[$}pmcid{$]$}},
	u4 = {nrm.2017.119{$[$}PII{$]$}},
	url = {https://pubmed.ncbi.nlm.nih.gov/29235574},
	volume = {19},
	year = {2018},
	bdsk-url-1 = {https://pubmed.ncbi.nlm.nih.gov/29235574},
	bdsk-url-2 = {https://doi.org/10.1038/nrm.2017.119}}

@article{Kumar:2018wr,
	annote = {doi: 10.1063/1.5036529},
	author = {Kumar,Rajneesh and Chaudhuri,Abhishek and Kapri,Rajeev},
	date = {2018/04/28},
	date-added = {2021-12-14 13:29:54 +0100},
	date-modified = {2021-12-14 13:29:54 +0100},
	doi = {10.1063/1.5036529},
	isbn = {0021-9606},
	journal = {The Journal of Chemical Physics},
	journal1 = {The Journal of Chemical Physics},
	journal2 = {J. Chem. Phys.},
	month = {2021/12/14},
	number = {16},
	pages = {164901},
	publisher = {American Institute of Physics},
	title = {Sequencing of semiflexible polymers of varying bending rigidity using patterned pores},
	type = {doi: 10.1063/1.5036529},
	url = {https://doi.org/10.1063/1.5036529},
	volume = {148},
	year = {2018},
	year1 = {2018},
	bdsk-url-1 = {https://doi.org/10.1063/1.5036529}}

@article{Zuiddam:2017tu,
	author = {Zuiddam, Martijn and Everaers, Ralf and Schiessel, Helmut},
	date = {2017/11/28/},
	date-added = {2021-12-14 13:23:52 +0100},
	date-modified = {2021-12-14 13:23:52 +0100},
	day = {28},
	doi = {10.1103/PhysRevE.96.052412},
	id = {10.1103/PhysRevE.96.052412},
	j1 = {PRE},
	journal = {Physical Review E},
	journal1 = {Phys. Rev. E},
	month = {11},
	number = {5},
	pages = {052412--},
	publisher = {American Physical Society},
	title = {Physics behind the mechanical nucleosome positioning code},
	url = {https://link.aps.org/doi/10.1103/PhysRevE.96.052412},
	volume = {96},
	year = {2017},
	bdsk-url-1 = {https://link.aps.org/doi/10.1103/PhysRevE.96.052412},
	bdsk-url-2 = {https://doi.org/10.1103/PhysRevE.96.052412}}

@article{chen2011iron,
	author = {Chen, Changbin and Pande, Kalyan and French, Sarah D and Tuch, Brian B and Noble, Suzanne M},
	journal = {Cell host \& microbe},
	number = {2},
	pages = {118--135},
	publisher = {Elsevier},
	title = {An iron homeostasis regulatory circuit with reciprocal roles in Candida albicans commensalism and pathogenesis},
	volume = {10},
	year = {2011}}

@article{lan2004regulatory,
	author = {Lan, Chung-Yu and Rodarte, Gabriel and Murillo, Luis A and Jones, Ted and Davis, Ronald W and Dungan, Jan and Newport, George and Agabian, Nina},
	journal = {Molecular microbiology},
	number = {5},
	pages = {1451--1469},
	publisher = {Wiley Online Library},
	title = {Regulatory networks affected by iron availability in Candida albicans},
	volume = {53},
	year = {2004}}

@conference{GEO:2021,
	author = {M.J. Buck,J. Rizzo, W. Lai, S. Puri and M. Edgerton},
	date-added = {2021-12-07 10:30:25 +0100},
	date-modified = {2022-01-13 13:28:47 +0100},
	lastchecked = {2021.12},
	month = {12},
	title = {Iron-responsive chromatin remodelling and MAPK signalling enhance adhesion in Candida albicans},
	url = {https://www.ncbi.nlm.nih.gov/geo/query/acc.cgi?acc=GSE55819},
	urldate = {2021.12},
	year = {2021},
	bdsk-url-1 = {https://www.ncbi.nlm.nih.gov/geo/query/acc.cgi?acc=GSE55819}}

@article{Struhl:2013vh,
	abstract = {Nucleosome positioning is critical for gene expression and most DNA-related processes. Here we review the dominant patterns of nucleosome positioning that have been observed and summarize the current understanding of their underlying determinants. The genome-wide pattern of nucleosome positioning is determined by the combination of DNA sequence, ATP-dependent nucleosome remodeling enzymes and transcription factors that include activators, components of the preinitiation complex and elongating RNA polymerase II. These determinants influence each other such that the resulting nucleosome positioning patterns are likely to differ among genes and among cells in a population, with consequent effects on gene expression.},
	address = {Department of Biological Chemistry and Molecular Pharmacology, Harvard Medical School, Boston, Massachusetts, USA. kevin@hms.harvard.edu},
	author = {Struhl, Kevin and Segal, Eran},
	cin = {Nat Struct Mol Biol. 2013 Mar;20(3):258. PMID: 23463309},
	crdt = {2013/03/07 06:00},
	date = {2013 Mar},
	date-added = {2021-11-24 10:00:19 +0100},
	date-modified = {2021-11-24 10:00:19 +0100},
	dcom = {20130503},
	doi = {10.1038/nsmb.2506},
	edat = {2013/03/07 06:00},
	gr = {R01 CA119176/CA/NCI NIH HHS/United States; R01 GM030186/GM/NIGMS NIH HHS/United States; R37 GM030186/GM/NIGMS NIH HHS/United States; GM 30186/GM/NIGMS NIH HHS/United States},
	issn = {1545-9985 (Electronic); 1545-9993 (Print); 1545-9985 (Linking)},
	jid = {101186374},
	journal = {Nat Struct Mol Biol},
	jt = {Nature structural \& molecular biology},
	language = {eng},
	lid = {10.1038/nsmb.2506 {$[$}doi{$]$}},
	lr = {20211021},
	mh = {Adenosine Triphosphate/metabolism; Base Sequence; Chromatin Assembly and Disassembly; DNA-Binding Proteins/genetics/metabolism; Nucleosomes/*genetics/*metabolism; Poly dA-dT; RNA Polymerase II/metabolism; Transcription Factors/genetics/metabolism; Yeasts/genetics/metabolism},
	mhda = {2013/05/04 06:00},
	mid = {NIHMS501254},
	month = {Mar},
	number = {3},
	own = {NLM},
	pages = {267--273},
	phst = {2012/12/19 00:00 {$[$}received{$]$}; 2013/01/03 00:00 {$[$}accepted{$]$}; 2013/03/07 06:00 {$[$}entrez{$]$}; 2013/03/07 06:00 {$[$}pubmed{$]$}; 2013/05/04 06:00 {$[$}medline{$]$}},
	pii = {nsmb.2506},
	pmc = {PMC3740156},
	pmid = {23463311},
	pst = {ppublish},
	pt = {Journal Article; Research Support, N.I.H., Extramural; Research Support, Non-U.S. Gov't; Review},
	rn = {0 (DNA-Binding Proteins); 0 (Nucleosomes); 0 (Transcription Factors); 26966-61-0 (Poly dA-dT); 8L70Q75FXE (Adenosine Triphosphate); EC 2.7.7.- (RNA Polymerase II)},
	sb = {IM},
	status = {MEDLINE},
	title = {Determinants of nucleosome positioning.},
	volume = {20},
	year = {2013},
	bdsk-url-1 = {https://doi.org/10.1038/nsmb.2506}}

@article{Conte:2020uh,
	abstract = {The spatial organization of chromosomes has key functional roles, yet how chromosomes fold remains poorly understood at the single-molecule level. Here, we employ models of polymer physics to investigate DNA loci in human HCT116 and IMR90 wild-type and cohesin depleted cells. Model predictions on single-molecule structures are validated against single-cell imaging data, providing evidence that chromosomal architecture is controlled by a thermodynamics mechanism of polymer phase separation whereby chromatin self-assembles in segregated globules by combinatorial interactions of chromatin factors that include CTCF and cohesin. The thermodynamics degeneracy of single-molecule conformations results in broad structural and temporal variability of TAD-like contact patterns. Globules establish stable environments where specific contacts are highly favored over stochastic encounters. Cohesin depletion reverses phase separation into randomly folded states, erasing average interaction patterns. Overall, globule phase separation appears to be a robust yet reversible mechanism of chromatin organization where stochasticity and specificity coexist.},
	an = {32620890},
	author = {Conte, Mattia and Fiorillo, Luca and Bianco, Simona and Chiariello, Andrea M and Esposito, Andrea and Nicodemi, Mario},
	date = {2020/07/03},
	date-added = {2021-11-07 11:00:49 +0100},
	date-modified = {2021-11-07 11:00:49 +0100},
	db = {PubMed},
	doi = {10.1038/s41467-020-17141-4},
	isbn = {2041-1723},
	j2 = {Nat Commun},
	journal = {Nature communications},
	keywords = {CCCTC-Binding Factor/chemistry/metabolism; Cell Cycle Proteins/chemistry/metabolism; Cell Line; Chromatin/*chemistry/metabolism; Chromatin Assembly and Disassembly; Chromosomal Proteins, Non-Histone/chemistry/metabolism; HCT116 Cells; Humans; *Molecular Conformation; *Physical Phenomena; Polymers/*chemistry; Protein Binding; Single-Cell Analysis/*methods; Stochastic Processes; Thermodynamics},
	l2 = {https://www.ncbi.nlm.nih.gov/pmc/articles/PMC7335158/},
	la = {eng},
	month = {07},
	number = {1},
	pages = {3289--3289},
	publisher = {Nature Publishing Group UK},
	title = {Polymer physics indicates chromatin folding variability across single-cells results from state degeneracy in phase separation},
	u1 = {32620890{$[$}pmid{$]$}},
	u2 = {PMC7335158{$[$}pmcid{$]$}},
	u4 = {10.1038/s41467-020-17141-4{$[$}PII{$]$}},
	url = {https://pubmed.ncbi.nlm.nih.gov/32620890},
	volume = {11},
	year = {2020},
	bdsk-url-1 = {https://pubmed.ncbi.nlm.nih.gov/32620890},
	bdsk-url-2 = {https://doi.org/10.1038/s41467-020-17141-4}}

@article{Gibson:2019ua,
	abstract = {Eukaryotic chromatin is highly condensed but dynamically accessible to regulation and organized into subdomains. We demonstrate that reconstituted chromatin undergoes histone tail-driven liquid-liquid phase separation (LLPS) in physiologic salt and when microinjected into cell nuclei, producing dense and dynamic droplets. Linker histone H1 and internucleosome linker lengths shared across eukaryotes promote phase separation of chromatin, tune droplet properties, and coordinate to form condensates of consistent density in manners that parallel chromatin behavior in cells. Histone acetylation by p300 antagonizes chromatin phase separation, dissolving droplets in vitro and decreasing droplet formation in nuclei. In the presence of multi-bromodomain proteins, such as BRD4, highly acetylated chromatin forms a new phase-separated state with droplets of distinct physical properties, which can be immiscible with unmodified chromatin droplets, mimicking nuclear chromatin subdomains. Our data suggest a framework, based on intrinsic phase separation of the chromatin polymer, for understanding the organization and regulation of eukaryotic genomes.},
	an = {31543265},
	author = {Gibson, Bryan A and Doolittle, Lynda K and Schneider, Maximillian W G and Jensen, Liv E and Gamarra, Nathan and Henry, Lisa and Gerlich, Daniel W and Redding, Sy and Rosen, Michael K},
	date = {2019/10/03},
	date-added = {2021-11-07 10:56:19 +0100},
	date-modified = {2021-11-07 10:56:20 +0100},
	db = {PubMed},
	doi = {10.1016/j.cell.2019.08.037},
	edition = {2019/09/19},
	isbn = {1097-4172; 0092-8674},
	j2 = {Cell},
	journal = {Cell},
	keywords = {*BRD4; *acetylation; *chromatin organization; *epigenetics; *genome; *histone; *histone H1; *nucleosome; *nucleosome spacing; *phase separation; Acetylation; Animals; Cell Cycle Proteins/*metabolism; Cell Nucleus/*metabolism; Chromatin/*metabolism; E1A-Associated p300 Protein/*metabolism; Escherichia coli/genetics; HeLa Cells; Histones/*metabolism; Humans; Nuclear Proteins/metabolism; Sf9 Cells; Transcription Factors/*metabolism},
	l2 = {https://www.ncbi.nlm.nih.gov/pmc/articles/PMC6778041/},
	la = {eng},
	month = {10},
	number = {2},
	pages = {470--484.e21},
	title = {Organization of Chromatin by Intrinsic and Regulated Phase Separation},
	u1 = {31543265{$[$}pmid{$]$}},
	u2 = {PMC6778041{$[$}pmcid{$]$}},
	u4 = {S0092-8674(19)30956-0{$[$}PII{$]$}},
	url = {https://pubmed.ncbi.nlm.nih.gov/31543265},
	volume = {179},
	year = {2019},
	bdsk-url-1 = {https://pubmed.ncbi.nlm.nih.gov/31543265},
	bdsk-url-2 = {https://doi.org/10.1016/j.cell.2019.08.037}}

@article{Farr:2021wd,
	abstract = {Liquid--liquid phase separation (LLPS) is an important mechanism that helps explain the membraneless compartmentalization of the nucleus. Because chromatin compaction and LLPS are collective phenomena, linking their modulation to the physicochemical features of nucleosomes is challenging. Here, we develop an advanced multiscale chromatin model---integrating atomistic representations, a chemically-specific coarse-grained model, and a minimal model---to resolve individual nucleosomes within sub-Mb chromatin domains and phase-separated systems. To overcome the difficulty of sampling chromatin at high resolution, we devise a transferable enhanced-sampling Debye-length replica-exchange molecular dynamics approach. We find that nucleosome thermal fluctuations become significant at physiological salt concentrations and destabilize the 30-nm fiber. Our simulations show that nucleosome breathing favors stochastic folding of chromatin and promotes LLPS by simultaneously boosting the transient nature and heterogeneity of nucleosome--nucleosome contacts, and the effective nucleosome valency. Our work puts forward the intrinsic plasticity of nucleosomes as a key element in the liquid-like behavior of nucleosomes within chromatin, and the regulation of chromatin LLPS.},
	author = {Farr, Stephen E. and Woods, Esmae J. and Joseph, Jerelle A. and Garaizar, Adiran and Collepardo-Guevara, Rosana},
	date = {2021/05/17},
	date-added = {2021-11-07 10:46:22 +0100},
	date-modified = {2021-11-07 10:46:22 +0100},
	doi = {10.1038/s41467-021-23090-3},
	id = {Farr2021},
	isbn = {2041-1723},
	journal = {Nature Communications},
	number = {1},
	pages = {2883},
	title = {Nucleosome plasticity is a critical element of chromatin liquid--liquid phase separation and multivalent nucleosome interactions},
	url = {https://doi.org/10.1038/s41467-021-23090-3},
	volume = {12},
	year = {2021},
	bdsk-url-1 = {https://doi.org/10.1038/s41467-021-23090-3}}

@article{Singh:2020ug,
	abstract = {The hallmarks of constitutive heterochromatin, HP1 and H3K9me2/3, assemble heterochromatin-like domains/complexes outside canonical constitutively heterochromatic territories where they regulate chromatin template-dependent processes. Domains are more than 100 kb in size; complexes less than 100 kb. They are present in the genomes of organisms ranging from fission yeast to human, with an expansion in size and number in mammals. Some of the likely functions of domains/complexes include silencing of the donor mating type region in fission yeast, preservation of DNA methylation at imprinted germline differentially methylated regions (gDMRs) and regulation of the phylotypic progression during vertebrate development. Far cis- and trans-contacts between micro-phase separated domains/complexes in mammalian nuclei contribute to the emergence of epigenetic compartmental domains (ECDs) detected in Hi-C maps. A thermodynamic description of micro-phase separation of heterochromatin-like domains/complexes may require a gestalt shift away from the monomer as the "unit of incompatibility" that determines the sign and magnitude of the Flory-Huggins parameter, χ. Instead, a more dynamic structure, the oligo-nucleosomal "clutch", consisting of between 2 and 10 nucleosomes is both the long sought-after secondary structure of chromatin and its unit of incompatibility. Based on this assumption we present a simple theoretical framework that enables an estimation of χfor domains/complexes flanked by euchromatin and thereby an indication of their tendency to phase separate. The degree of phase separation is specified by χN, where N is the number of "clutches" in a domain/complex. Our approach could provide an additional tool for understanding the biophysics of the 3D genome.},
	an = {32796726},
	author = {Singh, Prim B and Belyakin, Stepan N and Laktionov, Petr P},
	date = {2020/08/11},
	date-added = {2021-11-07 10:39:10 +0100},
	date-modified = {2021-11-07 10:39:10 +0100},
	db = {PubMed},
	doi = {10.3390/cells9081881},
	isbn = {2073-4409},
	j2 = {Cells},
	journal = {Cells},
	keywords = {*Flory--Huggins parameter χ; *H3K9me2/3; *HP1; *block copolymers; *epigenetic compartmental domains; *unit of incompatibility; Animals; DNA Methylation/genetics/physiology; Epigenesis, Genetic/genetics/physiology; Genome, Human/genetics; Heterochromatin/genetics/*metabolism; Humans},
	l2 = {https://www.ncbi.nlm.nih.gov/pmc/articles/PMC7465696/},
	la = {eng},
	month = {08},
	number = {8},
	pages = {1881},
	publisher = {MDPI},
	title = {Biology and Physics of Heterochromatin-Like Domains/Complexes},
	u1 = {32796726{$[$}pmid{$]$}},
	u2 = {PMC7465696{$[$}pmcid{$]$}},
	u4 = {cells9081881{$[$}PII{$]$}},
	url = {https://pubmed.ncbi.nlm.nih.gov/32796726},
	volume = {9},
	year = {2020},
	bdsk-url-1 = {https://pubmed.ncbi.nlm.nih.gov/32796726},
	bdsk-url-2 = {https://doi.org/10.3390/cells9081881}}

@article{Liu:2020wd,
	annote = {https://doi.org/10.1111/nyas.14303},
	author = {Liu, Jing and Ali, Mujahid and Zhou, Qi},
	date = {2020/09/01},
	date-added = {2021-11-07 10:14:23 +0100},
	date-modified = {2021-11-07 10:14:23 +0100},
	doi = {https://doi.org/10.1111/nyas.14303},
	isbn = {0077-8923},
	journal = {Annals of the New York Academy of Sciences},
	journal1 = {Annals of the New York Academy of Sciences},
	journal2 = {Annals of the New York Academy of Sciences},
	journal3 = {Ann. N.Y. Acad. Sci.},
	keywords = {heterochromatin; histone modifications; chromatin conformation; sex chromosomes},
	month = {2021/11/07},
	n2 = {Abstract The eukaryotic genome is packaged into transcriptionally active euchromatin and silent heterochromatin, with most studies focused on the former encompassing the majority of protein-coding genes. The recent development of various sequencing techniques has refined this classic dichromatic partition and has better illuminated the composition, establishment, and evolution of this genomic and epigenomic ?dark matter? in the context of topologically associated domains and phase-separated droplets. Heterochromatin includes genomic regions that can be densely stained by chemical dyes, which have been shown to be enriched for repetitive elements and epigenetic marks, including H3K9me2/3 and H3K27me3. Heterochromatin is usually replicated late, concentrated at the nuclear periphery or around nucleoli, and usually lacks highly expressed genes; and now it is considered to be as neither genetically inert nor developmentally static. Heterochromatin guards genome integrity against transposon activities and exerts important regulatory functions by targeting beyond its contained genes. Both its nucleotide sequences and regulatory proteins exhibit rapid coevolution between species. In addition, there are dynamic transitions between euchromatin and heterochromatin during developmental and evolutionary processes. We summarize here the ever-changing characteristics of heterochromatin and propose models and principles for the evolutionary transitions of heterochromatin that have been mainly learned from studies of Drosophila and yeast. Finally, we highlight the role of sex chromosomes in studying heterochromatin evolution.},
	number = {1},
	pages = {59--77},
	publisher = {John Wiley \& Sons, Ltd},
	title = {Establishment and evolution of heterochromatin},
	type = {https://doi.org/10.1111/nyas.14303},
	url = {https://doi.org/10.1111/nyas.14303},
	volume = {1476},
	year = {2020},
	year1 = {2020},
	bdsk-url-1 = {https://doi.org/10.1111/nyas.14303}}

@article{Hilbert:2021ve,
	abstract = {In eukaryotes, DNA is packed inside the cell nucleus in the form of chromatin, which consists of DNA, proteins such as histones, and RNA. Euchromatin, which is permissive for transcription, is spatially organized into transcriptionally inactive domains interspersed with pockets of transcriptional activity. While transcription and RNA have been implicated in euchromatin organization, it remains unclear how their interplay forms and maintains transcription pockets. Here we combine theory and experiment to analyze the dynamics of euchromatin organization as pluripotent zebrafish cells exit mitosis and begin transcription. We show that accumulation of RNA induces formation of transcription pockets which displace transcriptionally inactive chromatin. We propose that the accumulating RNA recruits RNA-binding proteins that together tend to separate from transcriptionally inactive euchromatin. Full phase separation is prevented because RNA remains tethered to transcribed euchromatin through RNA polymerases. Instead, smaller scale microphases emerge that do not grow further and form the typical pattern of euchromatin organization.},
	author = {Hilbert, Lennart and Sato, Yuko and Kuznetsova, Ksenia and Bianucci, Tommaso and Kimura, Hiroshi and J{\"u}licher, Frank and Honigmann, Alf and Zaburdaev, Vasily and Vastenhouw, Nadine L.},
	date = {2021/03/01},
	date-added = {2021-11-07 10:11:59 +0100},
	date-modified = {2021-11-07 10:11:59 +0100},
	doi = {10.1038/s41467-021-21589-3},
	id = {Hilbert2021},
	isbn = {2041-1723},
	journal = {Nature Communications},
	number = {1},
	pages = {1360},
	title = {Transcription organizes euchromatin via microphase separation},
	url = {https://doi.org/10.1038/s41467-021-21589-3},
	volume = {12},
	year = {2021},
	bdsk-url-1 = {https://doi.org/10.1038/s41467-021-21589-3}}

@article{Tchasovnikarova:2018ue,
	abstract = {Post-translational modifications of histones are widely used to discriminate between different types of chromatin. In a recent issue of Molecular Cell, Becker et al. (2017) delineate chromatin states based on physical properties, thereby expanding our understanding of chromatin function.},
	author = {Tchasovnikarova, Iva A. and Kingston, Robert E.},
	date = {2018/01/04/},
	date-added = {2021-11-07 10:07:00 +0100},
	date-modified = {2021-11-07 10:07:00 +0100},
	doi = {https://doi.org/10.1016/j.molcel.2017.12.018},
	isbn = {1097-2765},
	journal = {Molecular Cell},
	number = {1},
	pages = {5--7},
	title = {Beyond the Histone Code: A Physical Map of Chromatin States},
	url = {https://www.sciencedirect.com/science/article/pii/S1097276517309759},
	volume = {69},
	year = {2018},
	bdsk-url-1 = {https://www.sciencedirect.com/science/article/pii/S1097276517309759},
	bdsk-url-2 = {https://doi.org/10.1016/j.molcel.2017.12.018}}

@article{Routh:2008aa,
	abstract = {To understand how nuclear processes involving DNA are regulated, knowledge of the determinants of chromatin condensation is required. From recent structural studies it has been concluded that the formation of the 30-nm chromatin fiber does not require the linker histone. Here, by comparing the linker histone-dependent compaction of long, reconstituted nucleosome arrays with different nucleosome repeat lengths (NRLs), 167 and 197 bp, we establish that the compaction behavior is both NRL- and linker histone-dependent. Only the 197-bp NRL array can form 30-nm higher-order chromatin structure. Importantly for understanding the regulation of compaction, this array shows a cooperative linker histone-dependent compaction. The 167-bp NRL array displays a limited linker histone-dependent compaction, resulting in a thinner and topologically different fiber. These observations provide an explanation for the distribution of NRLs found in nature.},
	an = {18583476},
	author = {Routh, Andrew and Sandin, Sara and Rhodes, Daniela},
	date = {2008/07/01},
	date-added = {2021-11-07 09:48:11 +0100},
	date-modified = {2021-11-07 09:48:11 +0100},
	db = {PubMed},
	doi = {10.1073/pnas.0802336105},
	et = {2008/06/26},
	isbn = {1091-6490; 0027-8424},
	j2 = {Proc Natl Acad Sci U S A},
	journal = {Proceedings of the National Academy of Sciences of the United States of America},
	keywords = {Animals; Base Pairing; Chickens; Histones/*metabolism; Nucleosomes/*chemistry/*metabolism/ultrastructure; Protein Binding; *Repetitive Sequences, Nucleic Acid},
	l2 = {https://www.ncbi.nlm.nih.gov/pmc/articles/PMC2440727/},
	la = {eng},
	month = {07},
	number = {26},
	pages = {8872--8877},
	publisher = {National Academy of Sciences},
	title = {Nucleosome repeat length and linker histone stoichiometry determine chromatin fiber structure},
	ty = {JOUR},
	u1 = {18583476{$[$}pmid{$]$}},
	u2 = {PMC2440727{$[$}pmcid{$]$}},
	u4 = {0802336105{$[$}PII{$]$}},
	url = {https://pubmed.ncbi.nlm.nih.gov/18583476},
	volume = {105},
	year = {2008},
	bdsk-url-1 = {https://pubmed.ncbi.nlm.nih.gov/18583476},
	bdsk-url-2 = {https://doi.org/10.1073/pnas.0802336105}}

@article{Bohn:2010vy,
	author = {Bohn, Manfred and Diesinger, Philipp and Kaufmann, Rainer and Weiland, Yanina and M{\"u}ller, Patrick and Gunkel, Manuel and Ketteler, Alexa and Lemmer, Paul and Hausmann, Michael and Heermann, Dieter and Cremer, Christoph},
	date = {2010/09/08},
	date-added = {2021-11-07 09:41:06 +0100},
	date-modified = {2021-11-07 09:41:06 +0100},
	doi = {10.1016/j.bpj.2010.05.043},
	journal = {Biophysical journal},
	month = {09},
	pages = {1358--67},
	title = {Localization Microscopy Reveals Expression-Dependent Parameters of Chromatin Nanostructure},
	volume = {99},
	year = {2010},
	bdsk-url-1 = {https://doi.org/10.1016/j.bpj.2010.05.043}}

@article{Ghavi-Helm:2019wr,
	abstract = {Chromatin topology is intricately linked to gene expression, yet its functional requirement remains unclear. Here, we comprehensively assessed the interplay between genome topology and gene expression using highly rearranged chromosomes (balancers) spanning \~{}75{\%} of the Drosophila genome. Using transheterozyte (balancer/wild-type) embryos, we measured allele-specific changes in topology and gene expression in cis, while minimizing trans effects. Through genome sequencing, we resolved eight large nested inversions, smaller inversions, duplications and thousands of deletions. These extensive rearrangements caused many changes to chromatin topology, disrupting long-range loops, topologically associating domains (TADs) and promoter interactions, yet these are not predictive of changes in expression. Gene expression is generally not altered around inversion breakpoints, indicating that mis-appropriate enhancer-promoter activation is a rare event. Similarly, shuffling or fusing TADs, changing intra-TAD connections and disrupting long-range inter-TAD loops does not alter expression for the majority of genes. Our results suggest that properties other than chromatin topology ensure productive enhancer-promoter interactions.},
	an = {31308546},
	author = {Ghavi-Helm, Yad and Jankowski, Aleksander and Meiers, Sascha and Viales, Rebecca R and Korbel, Jan O and Furlong, Eileen E M},
	date = {2019/08/},
	date-added = {2021-11-07 09:31:37 +0100},
	date-modified = {2021-11-07 09:31:37 +0100},
	db = {PubMed},
	doi = {10.1038/s41588-019-0462-3},
	edition = {2019/07/15},
	isbn = {1546-1718; 1061-4036},
	j2 = {Nat Genet},
	journal = {Nature genetics},
	keywords = {Animals; Chromatin/*genetics; Chromosome Mapping; Chromosomes, Insect/*genetics; Drosophila melanogaster/*genetics; *Enhancer Elements, Genetic; Female; *Gene Expression Regulation; *Gene Rearrangement; *Genome, Insect; Male; Promoter Regions, Genetic},
	l2 = {https://www.ncbi.nlm.nih.gov/pmc/articles/PMC7116017/},
	la = {eng},
	month = {08},
	number = {8},
	pages = {1272--1282},
	title = {Highly rearranged chromosomes reveal uncoupling between genome topology and gene expression},
	u1 = {31308546{$[$}pmid{$]$}},
	u2 = {PMC7116017{$[$}pmcid{$]$}},
	u4 = {10.1038/s41588-019-0462-3{$[$}PII{$]$}},
	url = {https://pubmed.ncbi.nlm.nih.gov/31308546},
	volume = {51},
	year = {2019},
	bdsk-url-1 = {https://pubmed.ncbi.nlm.nih.gov/31308546},
	bdsk-url-2 = {https://doi.org/10.1038/s41588-019-0462-3}}

@book{Binder-Heermann:1988,
	author = {K. Binder and D.W. Heermann},
	date-added = {2021-10-19 13:29:46 +0200},
	date-modified = {2021-10-19 13:29:46 +0200},
	publisher = {Springer-Verlag (first editon 1988)},
	title = {Monte Carlo Simulation in Statistical Physics},
	year = 2017}

@misc{heermann-2021,
	author = {Sujeet Kumar Mishra and Kunhe Li and Simon Brauburger and Arnab Bhattacherjee and Nestor Norio Oiwa and Dieter W. Heermann},
	date-added = {2021-10-19 13:23:57 +0200},
	date-modified = {2021-10-19 13:26:51 +0200},
	howpublished = {preprint},
	month = {November},
	title = {Superstructure detection in nucleosome distribution shows common pattern within a chromosome and within the genome},
	year = {2021}}

@article{Basu:2020wi,
	author = {Basu, Aakash and Bobrovnikov, Dmitriy G. and Cieza, Basilio and Qureshi, Zan and Ha, Taekjip},
	date = {2020/01/01},
	date-added = {2021-10-18 15:19:24 +0200},
	date-modified = {2021-10-18 15:19:24 +0200},
	doi = {10.1101/2020.08.22.262352},
	journal = {bioRxiv},
	month = {01},
	n2 = {Sequence features have long been known to influence the local mechanical properties and shapes of DNA. However, a mechanical code (i.e. a comprehensive mapping between DNA sequence and mechanical properties), if it exists, has been difficult to experimentally determine because direct means of measuring the mechanical properties of DNA are typically limited in throughput. Here we use Loop-seq --a recently developed technique to measure the intrinsic cyclizabilities (a proxy for bendability) of DNA fragments in genomic-scale throughput --to characterize the mechanical code. We tabulate how DNA sequence features (distribution patterns of all possible dinucleotides and dinucleotide pairs) influence intrinsic cyclizability, and build a linear model to predict intrinsic cyclizability from sequence. Using our model, we predict that DNA mechanical landscape shapes nucleosome organization around the promoters of various organisms and at the binding site of the transcription factor CTCF, and that hyperperiodic DNA in C. elegans leads to globally curved DNA segments. By performing loop-seq on random libraries in the presence or absence of CpG methylation, we show that CpG methylation leads to global stiffening of DNA in a wide sequence context, and predict based on our model that CpG methylation widely changes the mechanical landscape around mouse promoters. It suggests how epigenetic modifications of DNA might alter gene expression and mediate cellular adaptation by affecting critical processes around promoters that require mechanical deformations of DNA, such as nucleosome organization and transcription initiation. Finally, we show that the genetic code and the mechanical code are linked: sequence-dependent mechanical properties of coding DNA constrains the amino acid sequence despite the degeneracy in the genetic code. Our measurements explain why the pattern of nucleosome organization along genes influences the distribution of amino acids in the translated polypeptide.Competing Interest StatementThe authors have declared no competing interest.},
	pages = {2020.08.22.262352},
	title = {Deciphering the mechanical code of genome and epigenome},
	ty = {JOUR},
	url = {http://biorxiv.org/content/early/2020/08/24/2020.08.22.262352.abstract},
	year = {2020},
	bdsk-url-1 = {http://biorxiv.org/content/early/2020/08/24/2020.08.22.262352.abstract},
	bdsk-url-2 = {https://doi.org/10.1101/2020.08.22.262352}}

@article{2020NumPy-Array,
	author = {Harris, Charles R. and Millman, K. Jarrod and van der Walt, St{\'e}fan J and Gommers, Ralf and Virtanen, Pauli and Cournapeau, David and Wieser, Eric and Taylor, Julian and Berg, Sebastian and Smith, Nathaniel J. and Kern, Robert and Picus, Matti and Hoyer, Stephan and van Kerkwijk, Marten H. and Brett, Matthew and Haldane, Allan and Fern{\'a}ndez del R{\'\i}o, Jaime and Wiebe, Mark and Peterson, Pearu and G{\'e}rard-Marchant, Pierre and Sheppard, Kevin and Reddy, Tyler and Weckesser, Warren and Abbasi, Hameer and Gohlke, Christoph and Oliphant, Travis E.},
	doi = {10.1038/s41586-020-2649-2},
	journal = {Nature},
	pages = {357--362},
	title = {Array programming with {NumPy}},
	volume = {585},
	year = {2020},
	bdsk-url-1 = {https://doi.org/10.1038/s41586-020-2649-2}}

@article{wolffe1998nucleosome,
	author = {Wolffe, Alan P and Kurumizaka, Hitoshi},
	journal = {Progress in nucleic acid research and molecular biology},
	pages = {379--422},
	publisher = {Elsevier},
	title = {The nucleosome: a powerful regulator of transcription},
	volume = {61},
	year = {1998}}

@article{wyrick1999chromosomal,
	author = {Wyrick, John J and Holstege, Frank CP and Jennings, Ezra G and Causton, Helen C and Shore, David and Grunstein, Michael and Lander, Eric S and Young, Richard A},
	journal = {Nature},
	number = {6760},
	pages = {418--421},
	publisher = {Nature Publishing Group},
	title = {Chromosomal landscape of nucleosome-dependent gene expression and silencing in yeast},
	volume = {402},
	year = {1999}}

@article{luger1997crystal,
	author = {Luger, Karolin and M{\"a}der, Armin W and Richmond, Robin K and Sargent, David F and Richmond, Timothy J},
	journal = {Nature},
	number = {6648},
	pages = {251--260},
	publisher = {Nature Publishing Group},
	title = {Crystal structure of the nucleosome core particle at 2.8 {\AA} resolution},
	volume = {389},
	year = {1997}}

@article{kustatscher2014proteomics,
	author = {Kustatscher, Georg and H{\'e}garat, Nadia and Wills, Karen LH and Furlan, Cristina and Bukowski-Wills, Jimi-Carlo and Hochegger, Helfrid and Rappsilber, Juri},
	journal = {The EMBO journal},
	number = {6},
	pages = {648--664},
	title = {Proteomics of a fuzzy organelle: interphase chromatin},
	volume = {33},
	year = {2014}}

@article{erdel2017communication,
	author = {Erdel, Fabian},
	journal = {BioEssays},
	number = {12},
	pages = {1700053},
	publisher = {Wiley Online Library},
	title = {How communication between nucleosomes enables spreading and epigenetic memory of histone modifications},
	volume = {39},
	year = {2017}}

@article{lyubartsev2010systematic,
	author = {Lyubartsev, Alexander and Mirzoev, Alexander and Chen, LiJun and Laaksonen, Aatto},
	journal = {Faraday discussions},
	pages = {43--56},
	publisher = {Royal Society of Chemistry},
	title = {Systematic coarse-graining of molecular models by the Newton inversion method},
	volume = {144},
	year = {2010}}

@article{lyubartsev1995calculation,
	author = {Lyubartsev, Alexander P and Laaksonen, Aatto},
	journal = {Physical Review E},
	number = {4},
	pages = {3730},
	publisher = {APS},
	title = {Calculation of effective interaction potentials from radial distribution functions: A reverse Monte Carlo approach},
	volume = {52},
	year = {1995}}

@article{basu2021measuring,
	author = {Basu, Aakash and Bobrovnikov, Dmitriy G and Qureshi, Zan and Kayikcioglu, Tunc and Ngo, Thuy TM and Ranjan, Anand and Eustermann, Sebastian and Cieza, Basilio and Morgan, Michael T and Hejna, Miroslav and others},
	journal = {Nature},
	number = {7842},
	pages = {462--467},
	publisher = {Nature Publishing Group},
	title = {Measuring DNA mechanics on the genome scale},
	volume = {589},
	year = {2021}}

@article{klein2020genomic,
	author = {Klein, David C and Hainer, Sarah J},
	journal = {Chromosome Research},
	number = {1},
	pages = {69--85},
	publisher = {Springer},
	title = {Genomic methods in profiling DNA accessibility and factor localization},
	volume = {28},
	year = {2020}}

@article{park2009chip,
	author = {Park, Peter J},
	journal = {Nature reviews genetics},
	number = {10},
	pages = {669--680},
	publisher = {Nature Publishing Group},
	title = {ChIP--seq: advantages and challenges of a maturing technology},
	volume = {10},
	year = {2009}}

@article{mcnamara2000classification,
	author = {McNamara, John M},
	journal = {Evolutionary Ecology Research},
	number = {4},
	pages = {457--471},
	publisher = {Evolutionary Ecology, Ltd.},
	title = {A classification of dynamic optimization problems in fluctuating environments},
	volume = {2},
	year = {2000}}

@book{arnold2012noisy,
	author = {Arnold, Dirk V},
	publisher = {Springer Science \& Business Media},
	title = {Noisy optimization with evolution strategies},
	volume = {8},
	year = {2012}}

@article{flores2011nucler,
	author = {Flores, Oscar and Orozco, Modesto},
	journal = {Bioinformatics},
	number = {15},
	pages = {2149--2150},
	publisher = {Oxford University Press},
	title = {nucleR: a package for non-parametric nucleosome positioning},
	volume = {27},
	year = {2011}}

@article{heidari2018fluctuations,
	author = {Heidari, Maziar and Kremer, Kurt and Potestio, Raffaello and Cortes-Huerto, Robinson},
	journal = {Entropy},
	number = {4},
	pages = {222},
	publisher = {Multidisciplinary Digital Publishing Institute},
	title = {Fluctuations, finite-size effects and the thermodynamic limit in computer simulations: Revisiting the spatial block analysis method},
	volume = {20},
	year = {2018}}

@article{chen2013danpos,
	author = {Chen, Kaifu and Xi, Yuanxin and Pan, Xuewen and Li, Zhaoyu and Kaestner, Klaus and Tyler, Jessica and Dent, Sharon and He, Xiangwei and Li, Wei},
	journal = {Genome research},
	number = {2},
	pages = {341--351},
	publisher = {Cold Spring Harbor Lab},
	title = {DANPOS: dynamic analysis of nucleosome position and occupancy by sequencing},
	volume = {23},
	year = {2013}}

@article{tsetsarkin2014multi,
	author = {Tsetsarkin, Konstantin A and Chen, Rubing and Yun, Ruimei and Rossi, Shannan L and Plante, Kenneth S and Guerbois, Mathilde and Forrester, Naomi and Perng, Guey Chuen and Sreekumar, Easwaran and Leal, Grace and others},
	journal = {Nature communications},
	number = {1},
	pages = {1--14},
	publisher = {Nature Publishing Group},
	title = {Multi-peaked adaptive landscape for chikungunya virus evolution predicts continued fitness optimization in Aedes albopictu s mosquitoes},
	volume = {5},
	year = {2014}}

@book{suankulovacorrelation,
	author = {Suankulova, Kamila},
	title = {Correlation Functions in Determining the Structure of Chromosomes}}

@article{zhao2019nucmap,
	author = {Zhao, Yongbing and Wang, Jinyue and Liang, Fang and Liu, Yanxia and Wang, Qi and Zhang, Hao and Jiang, Meiye and Zhang, Zhewen and Zhao, Wenming and Bao, Yiming and others},
	journal = {Nucleic acids research},
	number = {D1},
	pages = {D163--D169},
	publisher = {Oxford University Press},
	title = {NucMap: a database of genome-wide nucleosome positioning map across species},
	volume = {47},
	year = {2019}}

@article{rangwala2021accessing,
	author = {Rangwala, Sanjida H and Kuznetsov, Anatoliy and Ananiev, Victor and Asztalos, Andrea and Borodin, Evgeny and Evgeniev, Vladislav and Joukov, Victor and Lotov, Vadim and Pannu, Ravinder and Rudnev, Dmitry and others},
	journal = {Genome Research},
	number = {1},
	pages = {159--169},
	publisher = {Cold Spring Harbor Lab},
	title = {Accessing NCBI data using the NCBI sequence viewer and genome data viewer (GDV)},
	volume = {31},
	year = {2021}}

@article{rovere1988block,
	author = {Rovere, M and Heermann, DW and Binder, K},
	date-modified = {2021-11-07 14:19:46 +0100},
	journal = {EPL (Europhysics Letters)},
	number = {7},
	pages = {585},
	publisher = {IOP Publishing},
	title = {Block density distribution function analysis of two-dimensional Lennard-Jones fluids},
	volume = {6},
	year = {1988}}

@article{puri2014iron,
	author = {Puri, Sumant and Lai, William KM and Rizzo, Jason M and Buck, Michael J and Edgerton, Mira},
	journal = {Molecular microbiology},
	number = {2},
	pages = {291--305},
	publisher = {Wiley Online Library},
	title = {Iron-responsive chromatin remodelling and MAPK signalling enhance adhesion in C andida albicans},
	volume = {93},
	year = {2014}}

@article{chen2014improved,
	author = {Chen, Weizhong and Liu, Yi and Zhu, Shanshan and Green, Christopher D and Wei, Gang and Han, Jing-Dong Jackie},
	journal = {Nature communications},
	number = {1},
	pages = {1--14},
	publisher = {Nature Publishing Group},
	title = {Improved nucleosome-positioning algorithm iNPS for accurate nucleosome positioning from sequencing data},
	volume = {5},
	year = {2014}}

@article{schopflin2013modeling,
	author = {Sch{\"o}pflin, Robert and Teif, Vladimir B and M{\"u}ller, Oliver and Weinberg, Christin and Rippe, Karsten and Wedemann, Gero},
	journal = {Bioinformatics},
	number = {19},
	pages = {2380--2386},
	publisher = {Oxford University Press},
	title = {Modeling nucleosome position distributions from experimental nucleosome positioning maps},
	volume = {29},
	year = {2013}}

@article{rando2012chromatin,
	author = {Rando, Oliver J and Winston, Fred},
	journal = {Genetics},
	number = {2},
	pages = {351--387},
	publisher = {Oxford University Press},
	title = {Chromatin and transcription in yeast},
	volume = {190},
	year = {2012}}

@book{stolz2019chromatin,
	author = {Stolz, Joshua},
	publisher = {Rowan University},
	title = {Chromatin Digestion by the Chemotherapeutic Agent Bleomycin Produces Nucleosome and Transcription Factor Footprinting Patterns Similar to Micrococcal Nuclease},
	year = {2019}}

@article{teif2012genome,
	author = {Teif, Vladimir B and Vainshtein, Yevhen and Caudron-Herger, Ma{\"\i}wen and Mallm, Jan-Philipp and Marth, Caroline and H{\"o}fer, Thomas and Rippe, Karsten},
	journal = {Nature structural \& molecular biology},
	number = {11},
	pages = {1185--1192},
	publisher = {Nature Publishing Group},
	title = {Genome-wide nucleosome positioning during embryonic stem cell development},
	volume = {19},
	year = {2012}}

@article{singh2021nucleosome,
	author = {Singh, Ashish Kumar and Mueller-Planitz, Felix},
	journal = {Journal of Molecular Biology},
	pages = {166847},
	publisher = {Elsevier},
	title = {Nucleosome positioning and spacing: from mechanism to function},
	year = {2021}}

@article{filion2010systematic,
	author = {Filion, Guillaume J and van Bemmel, Joke G and Braunschweig, Ulrich and Talhout, Wendy and Kind, Jop and Ward, Lucas D and Brugman, Wim and de Castro, In{\^e}s J and Kerkhoven, Ron M and Bussemaker, Harmen J and others},
	journal = {Cell},
	number = {2},
	pages = {212--224},
	publisher = {Elsevier},
	title = {Systematic protein location mapping reveals five principal chromatin types in Drosophila cells},
	volume = {143},
	year = {2010}}

@article{shimoji1967relation,
	author = {Shimoji, M},
	journal = {Advances in Physics},
	number = {64},
	pages = {705--716},
	publisher = {Taylor \& Francis},
	title = {Relation between pair potentials and radial distribution functions in liquid metals and alloys},
	volume = {16},
	year = {1967}}

@article{cho2009inversion,
	author = {Cho, Hyung Min and Chu, Jhih-Wei},
	journal = {The Journal of chemical physics},
	number = {13},
	pages = {134107},
	publisher = {American Institute of Physics},
	title = {Inversion of radial distribution functions to pair forces by solving the Yvon--Born--Green equation iteratively},
	volume = {131},
	year = {2009}}

@article{poirier2002bending,
	author = {Poirier, Michael G and Eroglu, Sertac and Marko, John F},
	journal = {Molecular biology of the cell},
	number = {6},
	pages = {2170--2179},
	publisher = {Am Soc Cell Biol},
	title = {The bending rigidity of mitotic chromosomes},
	volume = {13},
	year = {2002}}

@article{virstedt2004influence,
	author = {Virstedt, Johanna and Berge, Torunn and Henderson, Robert M and Waring, Michael J and Travers, Andrew A},
	journal = {Journal of structural biology},
	number = {1},
	pages = {66--85},
	publisher = {Elsevier},
	title = {The influence of DNA stiffness upon nucleosome formation},
	volume = {148},
	year = {2004}}

@article{Tark-Dame2011,
	author = {Tark-Dame, Mariliis and van Driel, Roel and Heermann, Dieter W},
	doi = {10.1242/jcs.077628},
	isbn = {1477-9137 (Electronic)$\backslash$n0021-9533 (Linking)},
	issn = {0021-9533},
	journal = {Journal of cell science},
	keywords = {chromatin,chromosome,loops,modelling,polymer},
	mendeley-groups = {RP-Heidelberg},
	pages = {839--845},
	pmid = {21378305},
	title = {{Chromatin folding--from biology to polymer models and back.}},
	volume = {124},
	year = {2011},
	bdsk-url-1 = {https://doi.org/10.1242/jcs.077628}}

@article{helfand1975theory,
	author = {Helfand, Eugene},
	journal = {The Journal of Chemical Physics},
	number = {3},
	pages = {999--1005},
	publisher = {AIP Publishing},
	title = {Theory of inhomogeneous polymers: Fundamentals of the Gaussian random-walk model},
	volume = {62},
	year = {1975}}

@article{fisher1966shape,
	author = {Fisher, Michael E},
	journal = {The Journal of Chemical Physics},
	number = {2},
	pages = {616--622},
	publisher = {AIP Publishing},
	title = {Shape of a Self-Avoiding Walk or Polymer Chain},
	volume = {44},
	year = {1966}}

@article{Bohn2007,
	author = {Bohn, Manfred and Heermann, Dieter W and van Driel, Roel},
	journal = {Physical Review E},
	number = {5},
	pages = {051805},
	publisher = {APS},
	title = {Random loop model for long polymers},
	volume = {76},
	year = {2007}}

@article{Segal2006,
	author = {{Segal Eran} and {Fondufe-Mittendorf Yvonne} and {Chen Lingyi} and {Thastrom AnnChristine} and {Field Yair} and {Moore Irene K.} and {Wang Ji-Ping Z.} and {Widom Jonathan}},
	doi = {http://dx.doi.org/10.1038/nature04979},
	issn = {0028-0836},
	journal = {Nature},
	month = {aug},
	note = {10.1038/nature04979},
	number = {7104},
	pages = {772--778},
	risfield_0_m3 = {10.1038/nature04979},
	title = {{A genomic code for nucleosome positioning}},
	url = {http://www.nature.com/nature/journal/v442/n7104/suppinfo/nature04979\_S1.html},
	volume = {442},
	year = {2006},
	bdsk-url-1 = {http://www.nature.com/nature/journal/v442/n7104/suppinfo/nature04979%5C_S1.html},
	bdsk-url-2 = {http://dx.doi.org/10.1038/nature04979}}

@article{Huang2006,
	adsnote = {Provided by the SAO/NASA Astrophysics Data System},
	adsurl = {http://adsabs.harvard.edu/abs/2006cond.mat..1244H},
	author = {{Huang}, K.},
	eprint = {cond-mat/0601244},
	journal = {eprint arXiv:cond-mat/0601244},
	keywords = {Condensed Matter - Statistical Mechanics, Condensed Matter - Soft Condensed Matter, Physics - Biological Physics, Quantitative Biology - Quantitative Methods},
	month = jan,
	title = {{CSAW: a dynamical model of protein folding}},
	year = 2006}

@article{Kennedy2008,
	archiveprefix = {arXiv},
	author = {Kennedy, Tom},
	doi = {10.1023/A:1013750203191},
	eprint = {cond-mat/0109308},
	journal = {J. Statist. Phys.},
	pages = {407-429},
	primaryclass = {cond-mat},
	slaccitation = {%%CITATION = COND-MAT/0109308;%%},
	title = {{A Faster implementation of the pivot algorithm for selfavoiding walks}},
	volume = {106},
	year = {2002},
	bdsk-url-1 = {https://doi.org/10.1023/A:1013750203191}}

@inbook{Sokal1997,
	address = {Boston, MA},
	author = {Sokal, A.},
	booktitle = {Functional Integration: Basics and Applications},
	doi = {10.1007/978-1-4899-0319-8_6},
	editor = {DeWitt-Morette, Cecile and Cartier, Pierre and Folacci, Antoine},
	isbn = {978-1-4899-0319-8},
	pages = {131--192},
	publisher = {Springer US},
	title = {Monte Carlo Methods in Statistical Mechanics: Foundations and New Algorithms},
	url = {http://dx.doi.org/10.1007/978-1-4899-0319-8_6},
	year = {1997},
	bdsk-url-1 = {http://dx.doi.org/10.1007/978-1-4899-0319-8_6}}

@article{Clisby2010,
	author = {Clisby, Nathan},
	doi = {10.1103/PhysRevLett.104.055702},
	issue = {5},
	journal = {Phys. Rev. Lett.},
	month = {Feb},
	numpages = {4},
	pages = {055702},
	publisher = {American Physical Society},
	title = {Accurate Estimate of the Critical Exponent $\ensuremath{\nu}$ for Self-Avoiding Walks via a Fast Implementation of the Pivot Algorithm},
	url = {http://link.aps.org/doi/10.1103/PhysRevLett.104.055702},
	volume = {104},
	year = {2010},
	bdsk-url-1 = {http://link.aps.org/doi/10.1103/PhysRevLett.104.055702},
	bdsk-url-2 = {https://doi.org/10.1103/PhysRevLett.104.055702}}

@misc{Janke_book,
	author = {Wolfhard Janke},
	title = {Statistical Analysis of Simulations:Data Correlations and Error Estimation},
	year = {2002}}

@article{Wilhelm1996,
	author = {Wilhelm, Jan and Frey, Erwin},
	doi = {10.1103/PhysRevLett.77.2581},
	issue = {12},
	journal = {Phys. Rev. Lett.},
	month = {Sep},
	numpages = {0},
	pages = {2581--2584},
	publisher = {American Physical Society},
	title = {Radial Distribution Function of Semiflexible Polymers},
	url = {http://link.aps.org/doi/10.1103/PhysRevLett.77.2581},
	volume = {77},
	year = {1996},
	bdsk-url-1 = {http://link.aps.org/doi/10.1103/PhysRevLett.77.2581},
	bdsk-url-2 = {https://doi.org/10.1103/PhysRevLett.77.2581}}

@article{Dekker2002,
	abstract = {We describe an approach to detect the frequency of interaction between any two genomic loci. Generation of a matrix of interaction frequencies between sites on the same or different chromosomes reveals their relative spatial disposition and provides information about the physical properties of the chromatin fiber. This methodology can be applied to the spatial organization of entire genomes in organisms from bacteria to human. Using the yeast Saccharomyces cerevisiae, we could confirm known qualitative features of chromosome organization within the nucleus and dynamic changes in that organization during meiosis. We also analyzed yeast chromosome III at the G1stage of the cell cycle. We found that chromatin is highly flexible throughout. Furthermore, functionally distinct AT- and GC-rich domains were found to exhibit different conformations, and a population-average 3D model of chromosome III could be determined. Chromosome III emerges as a contorted ring.},
	author = {Dekker, Job and Rippe, Karsten and Dekker, Martijn and Kleckner, Nancy},
	doi = {10.1126/science.1067799},
	eprint = {http://science.sciencemag.org/content/295/5558/1306.full.pdf},
	issn = {0036-8075},
	journal = {Science},
	number = {5558},
	pages = {1306--1311},
	publisher = {American Association for the Advancement of Science},
	title = {Capturing Chromosome Conformation},
	url = {http://science.sciencemag.org/content/295/5558/1306},
	volume = {295},
	year = {2002},
	bdsk-url-1 = {http://science.sciencemag.org/content/295/5558/1306},
	bdsk-url-2 = {https://doi.org/10.1126/science.1067799}}

@article{Lieberman-Aiden2009,
	abstract = {We describe Hi-C, a method that probes the three-dimensional architecture of whole genomes by coupling proximity-based ligation with massively parallel sequencing. We constructed spatial proximity maps of the human genome with Hi-C at a resolution of 1 megabase. These maps confirm the presence of chromosome territories and the spatial proximity of small, gene-rich chromosomes. We identified an additional level of genome organization that is characterized by the spatial segregation of open and closed chromatin to form two genome-wide compartments. At the megabase scale, the chromatin conformation is consistent with a fractal globule, a knot-free, polymer conformation that enables maximally dense packing while preserving the ability to easily fold and unfold any genomic locus. The fractal globule is distinct from the more commonly used globular equilibrium model. Our results demonstrate the power of Hi-C to map the dynamic conformations of whole genomes.},
	author = {Lieberman-Aiden, Erez and van Berkum, Nynke L. and Williams, Louise and Imakaev, Maxim and Ragoczy, Tobias and Telling, Agnes and Amit, Ido and Lajoie, Bryan R. and Sabo, Peter J. and Dorschner, Michael O. and Sandstrom, Richard and Bernstein, Bradley and Bender, M. A. and Groudine, Mark and Gnirke, Andreas and Stamatoyannopoulos, John and Mirny, Leonid A. and Lander, Eric S. and Dekker, Job},
	doi = {10.1126/science.1181369},
	eprint = {http://science.sciencemag.org/content/326/5950/289.full.pdf},
	issn = {0036-8075},
	journal = {Science},
	number = {5950},
	pages = {289--293},
	publisher = {American Association for the Advancement of Science},
	title = {Comprehensive Mapping of Long-Range Interactions Reveals Folding Principles of the Human Genome},
	url = {http://science.sciencemag.org/content/326/5950/289},
	volume = {326},
	year = {2009},
	bdsk-url-1 = {http://science.sciencemag.org/content/326/5950/289},
	bdsk-url-2 = {https://doi.org/10.1126/science.1181369}}

@article{Berkum2010,
	abstract = {The three-dimensional folding of chromosomes compartmentalizes the genome and and can bring distant functional elements, such as promoters and enhancers, into close spatial proximity (2-6). Deciphering the relationship between chromosome organization and genome activity will aid in understanding genomic processes, like transcription and replication. However, little is known about how chromosomes fold. Microscopy is unable to distinguish large numbers of loci simultaneously or at high resolution. To date, the detection of chromosomal interactions using chromosome conformation capture (3C) and its subsequent adaptations required the choice of a set of target loci, making genome-wide studies impossible (7-10). We developed Hi-C, an extension of 3C that is capable of identifying long range interactions in an unbiased, genome-wide fashion. In Hi-C, cells are fixed with formaldehyde, causing interacting loci to be bound to one another by means of covalent DNA-protein cross-links. When the DNA is subsequently fragmented with a restriction enzyme, these loci remain linked. A biotinylated residue is incorporated as the 5' overhangs are filled in. Next, blunt-end ligation is performed under dilute conditions that favor ligation events between cross-linked DNA fragments. This results in a genome-wide library of ligation products, corresponding to pairs of fragments that were originally in close proximity to each other in the nucleus. Each ligation product is marked with biotin at the site of the junction. The library is sheared, and the junctions are pulled-down with streptavidin beads. The purified junctions can subsequently be analyzed using a high-throughput sequencer, resulting in a catalog of interacting fragments. Direct analysis of the resulting contact matrix reveals numerous features of genomic organization, such as the presence of chromosome territories and the preferential association of small gene-rich chromosomes. Correlation analysis can be applied to the contact matrix, demonstrating that the human genome is segregated into two compartments: a less densely packed compartment containing open, accessible, and active chromatin and a more dense compartment containing closed, inaccessible, and inactive chromatin regions. Finally, ensemble analysis of the contact matrix, coupled with theoretical derivations and computational simulations, revealed that at the megabase scale Hi-C reveals features consistent with a fractal globule conformation.},
	author = {van Berkum, Nynke L and Lieberman-Aiden, Erez and Williams, Louise and Imakaev, Maxim and Gnirke, Andreas and Mirny, Leonid A and Dekker, Job and Lander, Eric S},
	doi = {10.3791/1869},
	file = {:C$\backslash$:/Users/likunhe/AppData/Local/Mendeley Ltd./Mendeley Desktop/Downloaded/van Berkum et al. - 2010 - Hi-C a method to study the three-dimensional architecture of genomes.pdf:pdf},
	isbn = {1940-087X (Electronic)$\backslash$n1940-087X (Linking)},
	issn = {1940-087X},
	journal = {Journal of visualized experiments : JoVE},
	keywords = {Chromosome Positioning,Chromosomes,Chromosomes: chemistry,DNA,DNA: analysis,DNA: chemistry,DNA: genetics,Genomics,Genomics: methods,Nucleic Acid Conformation},
	number = {39},
	pages = {1869},
	pmid = {20461051},
	title = {{Hi-C: a method to study the three-dimensional architecture of genomes.}},
	url = {http://www.pubmedcentral.nih.gov/articlerender.fcgi?artid=3149993{\&}tool=pmcentrez{\&}rendertype=abstract},
	volume = {6},
	year = {2010},
	bdsk-url-1 = {http://www.pubmedcentral.nih.gov/articlerender.fcgi?artid=3149993%7B%5C&%7Dtool=pmcentrez%7B%5C&%7Drendertype=abstract},
	bdsk-url-2 = {https://doi.org/10.3791/1869}}

@article{Duan2010,
	author = {Duan, Zhijun and Andronescu, Mirela and Schutz, Kevin and McIlwain, Sean and Kim, Yoo Jung and Lee, Choli and Shendure, Jay and Fields, Stanley and Blau, C. Anthony and Noble, William S.},
	day = {20},
	doi = {10.1038/nature08973},
	issn = {0028-0836},
	journal = {Nature},
	month = {May},
	number = {7296},
	pages = {363-367},
	publisher = {Macmillan Publishers Limited. All rights reserved},
	title = {A three-dimensional model of the yeast genome},
	url = {http://dx.doi.org/10.1038/nature08973},
	volume = {465},
	year = {2010},
	bdsk-url-1 = {http://dx.doi.org/10.1038/nature08973}}

@article{Halverson2014,
	abstract = {We review pro and contra of the hypothesis that generic polymer properties of topological constraints are behind many aspects of chromatin folding in eukaryotic cells. For that purpose, we review, first, recent theoretical and computational findings in polymer physics related to concentrated, topologically simple (unknotted and unlinked) chains or a system of chains. Second, we review recent experimental discoveries related to genome folding. Understanding in these fields is far from complete, but we show how looking at them in parallel sheds new light on both.},
	archiveprefix = {arXiv},
	arxivid = {arXiv:1311.5262v1},
	author = {Halverson, Jonathan D and Smrek, Jan and Kremer, Kurt and Grosberg, Alexander Y},
	doi = {10.1088/0034-4885/77/2/022601},
	eprint = {arXiv:1311.5262v1},
	file = {:C$\backslash$:/Users/likunhe/AppData/Local/Mendeley Ltd./Mendeley Desktop/Downloaded/Halverson et al. - 2014 - From a melt of rings to chromosome territories the role of topological constraints in genome folding.pdf:pdf},
	isbn = {1361-6633 (Electronic)$\backslash$r0034-4885 (Linking)},
	issn = {1361-6633},
	journal = {Reports on progress in physics. Physical Society (Great Britain)},
	keywords = {chromatin,dna,genome,genome folding,polymer physics,protein folding},
	number = {2},
	pages = {022601},
	pmid = {24472896},
	title = {{From a melt of rings to chromosome territories: the role of topological constraints in genome folding.}},
	url = {http://www.ncbi.nlm.nih.gov/pubmed/24472896},
	volume = {77},
	year = {2014},
	bdsk-url-1 = {http://www.ncbi.nlm.nih.gov/pubmed/24472896},
	bdsk-url-2 = {https://doi.org/10.1088/0034-4885/77/2/022601}}

@article{Richmond2003,
	abstract = {The 1.9-A-resolution crystal structure of the nucleosome core particle containing 147 DNA base pairs reveals the conformation of nucleosomal DNA with unprecedented accuracy. The DNA structure is remarkably different from that in oligonucleotides and non-histone protein-DNA complexes. The DNA base-pair-step geometry has, overall, twice the curvature necessary to accommodate the DNA superhelical path in the nucleosome. DNA segments bent into the minor groove are either kinked or alternately shifted. The unusual DNA conformational parameters induced by the binding of histone protein have implications for sequence-dependent protein recognition and nucleosome positioning and mobility. Comparison of the 147-base-pair structure with two 146-base-pair structures reveals alterations in DNA twist that are evidently common in bulk chromatin, and which are of probable importance for chromatin fibre formation and chromatin remodelling.},
	author = {Richmond, Timothy J and Davey, Curt A},
	doi = {10.1038/nature01595},
	file = {:home/li/Desktop/Richmond2003.pdf:pdf},
	isbn = {0028-0836},
	issn = {0028-0836},
	journal = {Nature},
	keywords = {Base Pairing,Base Sequence,Crystallography,DNA,Histones,Histones: chemistry,Models,Molecular,Molecular Sequence Data,Nucleic Acid Conformation,Nucleosomes,Nucleosomes: chemistry,Nucleosomes: genetics,Superhelical,Superhelical: chemistry,Superhelical: genetics,X-Ray},
	mendeley-groups = {nucleosome positioning},
	number = {6936},
	pages = {145--50},
	pmid = {12736678},
	title = {{The structure of DNA in the nucleosome core.}},
	url = {http://www.ncbi.nlm.nih.gov/pubmed/18789217},
	volume = {423},
	year = {2003},
	bdsk-url-1 = {http://www.ncbi.nlm.nih.gov/pubmed/18789217},
	bdsk-url-2 = {https://doi.org/10.1038/nature01595}}

@inproceedings{Kierfeld2008,
	adsnote = {Provided by the SAO/NASA Astrophysics Data System},
	adsurl = {http://adsabs.harvard.edu/abs/2008AIPC.1002..151K},
	author = {{Kierfeld}, J. and {Baczynski}, K. and {Gutjahr}, P. and {Lipowsky}, R.},
	booktitle = {Curvature and Variational Modeling in Physics and Biophysics},
	doi = {10.1063/1.2918091},
	editor = {{Garay}, O.~J. and {Garc{\'{\i}}a-R{\'{\i}}o}, E. and {V{\'a}zquez-Lorenzo}, R.},
	keywords = {Calculus of variations, Polymers on surfaces, adhesion, Renormalization group methods},
	month = apr,
	pages = {151-185},
	series = {American Institute of Physics Conference Series},
	title = {{Semiflexible Polymers and Filaments: From Variational Problems to Fluctuations}},
	volume = 1002,
	year = 2008,
	bdsk-url-1 = {https://doi.org/10.1063/1.2918091}}

@book{Binder2010,
	abstract = {Monte Carlo Simulation in Statistical Physics deals with the computer simulation of many-body systems in condensed-matter physics and related fields of physics, chemistry and beyond, to traffic flows, stock market fluctuations, etc.). Using random numbers generated by a computer, probability distributions are calculated, allowing the estimation of the thermodynamic properties of various systems. This book describes the theoretical background to several variants of these Monte Carlo methodsand gives a systematic presentation from which newcomers can learn to perform such simulations and to analyze their results. The fifth edition covers Classical as well as Quantum Monte Carlo methods. Furthermore a new chapter on the sampling of free energy landscapes has been added. To help students in their work a special web server has been installed to host programs and discussion groups (http://wwwcp.tphys.uni-heidelberg.de). Prof. Binder was the winner of the Berni J. Alder CECAM Award for Computational Physics 2001 as well as the Boltzmann Medal in 2007.},
	author = {Binder, Kurt and Heermann, Dieter W},
	booktitle = {An Introduction},
	doi = {10.1007/978-3-642-03163-2},
	file = {:home/li/Desktop/Kurt Binder, Dieter W. Heermann (auth.)-Monte Carlo Simulation in Statistical Physics{\_} An Introduction-Springer-Verlag Berlin Heidelberg (2010).pdf:pdf},
	isbn = {978-3-642-03162-5},
	mendeley-groups = {monto carlo},
	pages = {216},
	publisher = {Springer-Verlag Berlin Heidelberg},
	title = {{Monte Carlo Simulation in Statistical Physics}},
	url = {http://link.springer.com/10.1007/978-3-642-03163-2},
	year = {2010},
	bdsk-url-1 = {http://link.springer.com/10.1007/978-3-642-03163-2},
	bdsk-url-2 = {https://doi.org/10.1007/978-3-642-03163-2}}

@article{singer2015information,
	author = {Singer, Yaron and Vondr{\'a}k, Jan},
	journal = {Advances in Neural Information Processing Systems},
	pages = {3204--3212},
	title = {Information-theoretic lower bounds for convex optimization with erroneous oracles},
	volume = {28},
	year = {2015}}

@book{Binder1995,
	author = {Binder, Kurt},
	publisher = {Oxford University Press},
	title = {Monte Carlo and molecular dynamics simulations in polymer science},
	year = {1995}}

@article{Stellman1971,
	author = {Stellman, Steven D. and Froimowitz, Mark and Gans, Paul J.},
	doi = {10.1016/0021-9991(71)90058-1},
	file = {:C$\backslash$:/Users/likunhe/AppData/Local/Mendeley Ltd./Mendeley Desktop/Downloaded/Stellman, Froimowitz, Gans - 1971 - Efficient computation of polymer conformation energy.pdf:pdf},
	issn = {10902716},
	journal = {Journal of Computational Physics},
	mendeley-groups = {pivot},
	number = {1},
	pages = {178--181},
	title = {{Efficient computation of polymer conformation energy}},
	volume = {7},
	year = {1971},
	bdsk-url-1 = {https://doi.org/10.1016/0021-9991(71)90058-1}}

@article{mayer2016diversity,
	author = {Mayer, Andreas and Mora, Thierry and Rivoire, Olivier and Walczak, Aleksandra M},
	journal = {Proceedings of the National Academy of Sciences},
	number = {31},
	pages = {8630--8635},
	publisher = {National Acad Sciences},
	title = {Diversity of immune strategies explained by adaptation to pathogen statistics},
	volume = {113},
	year = {2016}}

@article{Hsu2013,
	abstract = {The persistence length of macromolecules is one of their basic characteristics, describing their intrinsic local stiffness. However, it is difficult to extract this length from physical properties of the polymers, different recipes may give answers that disagree with each other. Monte Carlo simulations are used to elucidate this problem, giving a comparative discussion of two lattice models, the self-avoiding walk model extended by a bond bending energy, and bottle-brush polymers described by the bond fluctuation model. The conditions are discussed under which a description of such macromolecules by Kratky-Porod worm-like chains holds, and the question to what extent the persistence length depends on external conditions (such as solvent quality) is considered. The scattering function of semiflexible polymers is discussed in detail, a comparison to various analytic treatments is given, and an outlook to experimental work is presented.},
	archiveprefix = {arXiv},
	arxivid = {1303.2543},
	author = {Hsu, Hsiao-Ping and Paul, Wolfgang and Binder, Kurt},
	doi = {10.1134/S1811238213060027},
	eprint = {1303.2543},
	file = {:C$\backslash$:/Users/likunhe/AppData/Local/Mendeley Ltd./Mendeley Desktop/Downloaded/Hsu, Paul, Binder - 2013 - Estimation of persistence lengths of semiflexible polymers Insight from simulations.pdf:pdf},
	issn = {1811-2382},
	journal = {Polymer Science Series C},
	mendeley-groups = {semi-flexible},
	number = {3},
	pages = {39--59},
	title = {{Estimation of persistence lengths of semiflexible polymers: Insight from simulations}},
	url = {http://link.springer.com/10.1134/S1811238213060027},
	volume = {55},
	year = {2013},
	bdsk-url-1 = {http://link.springer.com/10.1134/S1811238213060027},
	bdsk-url-2 = {https://doi.org/10.1134/S1811238213060027}}

@article{Lei2010,
	abstract = {In this paper, we introduce an approach to the protein folding problem from the point of view of statistical physics. Protein folding is a stochastic process by which a polypeptide folds into its characteristic and functional 3D structure from random coil. The process involves an intricate interplay between global geometry and local structure, and each protein seems to present special problems. We introduce CSAW (conditioned self-avoiding walk), a model of protein folding that combines the features of self-avoiding walk (SAW) and the Monte Carlo method. In this model, the unfolded protein chain is treated as a random coil described by SAW. Folding is induced by hydrophobic forces and other interactions, such as hydrogen bonding, which can be taken into account by imposing conditions on SAW. Conceptually, the mathematical basis is a generalized Langevin equation. To illustrate the flexibility and capabilities of the model, we consider several examples, including helix formation, elastic properties, and the transition in the folding of myoglobin. From the CSAW simulation and physical arguments, we find a universal elastic energy for proteins, which depends only on the radius of gyration Rg and the residue number N. The elastic energy gives rise to scaling laws Rgsim N nu in different regions with exponents nu =3/5,3/7,2/5, consistent with the observed unfolded stage, pre-globule, and molten globule, respectively. These results indicate that CSAW can serve as a theoretical laboratory to study universal principles in protein folding.},
	archiveprefix = {arXiv},
	arxivid = {1002.5013},
	author = {Lei, Jinzhi and Huang, Kerson},
	eprint = {1002.5013},
	file = {:C$\backslash$:/Users/likunhe/AppData/Local/Mendeley Ltd./Mendeley Desktop/Downloaded/Lei, Huang - 2010 - Protein Folding A Perspective From Statistical Physics.pdf:pdf},
	isbn = {9781617289903},
	issn = {19352824},
	journal = {Physics},
	mendeley-groups = {protein simulation},
	pages = {1--28},
	title = {{Protein Folding: A Perspective From Statistical Physics}},
	url = {http://arxiv.org/abs/1002.5013},
	year = {2010},
	bdsk-url-1 = {http://arxiv.org/abs/1002.5013}}

@article{Bohn2010,
	author = {Bohn, Manfred and Heermann, Dieter W},
	journal = {The Journal of chemical physics},
	number = {4},
	pages = {044904},
	publisher = {AIP},
	title = {Topological interactions between ring polymers: Implications for chromatin loops},
	volume = {132},
	year = {2010}}

@article{Clisby2010_2,
	author = {Clisby, Nathan},
	doi = {10.1103/PhysRevLett.104.055702},
	issue = {5},
	journal = {Phys. Rev. Lett.},
	month = {Feb},
	numpages = {4},
	pages = {055702},
	publisher = {American Physical Society},
	title = {Accurate Estimate of the Critical Exponent $\ensuremath{\nu}$ for Self-Avoiding Walks via a Fast Implementation of the Pivot Algorithm},
	url = {http://link.aps.org/doi/10.1103/PhysRevLett.104.055702},
	volume = {104},
	year = {2010},
	bdsk-url-1 = {http://link.aps.org/doi/10.1103/PhysRevLett.104.055702},
	bdsk-url-2 = {https://doi.org/10.1103/PhysRevLett.104.055702}}

@article{Struhl2013,
	author = {Struhl, Kevin and Segal, Eran},
	journal = {Nature structural \& molecular biology},
	number = {3},
	pages = {267--273},
	publisher = {Nature Research},
	title = {Determinants of nucleosome positioning},
	volume = {20},
	year = {2013}}

@incollection{Bovier2005,
	author = {Bovier, Anton and K{\"u}lske, Christof},
	booktitle = {Interacting stochastic systems},
	pages = {11--28},
	publisher = {Springer},
	title = {Coarse-graining techniques for (random) Kac models},
	year = {2005}}

@article{Baschnagel2004,
	author = {Baschnagel, Jorg and Wittmer, Joachim P and Meyer, Hendrik},
	journal = {arXiv preprint cond-mat/0407717},
	title = {Monte Carlo simulation of polymers: coarse-grained models},
	year = {2004}}

@article{Hsu2014,
	author = {Hsu, Hsiao-Ping},
	journal = {The Journal of chemical physics},
	number = {16},
	pages = {164903},
	publisher = {AIP},
	title = {Monte Carlo simulations of lattice models for single polymer systems},
	volume = {141},
	year = {2014}}

@article{Redner1980,
	author = {Redner, S},
	journal = {Journal of Physics A: Mathematical and General},
	number = {11},
	pages = {3525},
	publisher = {IOP Publishing},
	title = {Distribution functions in the interior of polymer chains},
	volume = {13},
	year = {1980}}

@article{Madras1988,
	author = {Madras, Neal and Sokal, Alan D},
	journal = {Journal of Statistical Physics},
	number = {1},
	pages = {109--186},
	publisher = {Springer},
	title = {The pivot algorithm: a highly efficient Monte Carlo method for the self-avoiding walk},
	volume = {50},
	year = {1988}}

@article{Lal1969,
	author = {Lal, Moti},
	journal = {Molecular physics},
	number = {1},
	pages = {57--64},
	publisher = {Taylor \& Francis},
	title = {`Monte Carlo'computer simulation of chain molecules. I},
	volume = {17},
	year = {1969}}

@article{Hauer2017,
	author = {Hauer, Michael H and Seeber, Andrew and Singh, Vijender and Thierry, Raphael and Sack, Ragna and Amitai, Assaf and Kryzhanovska, Mariya and Eglinger, Jan and Holcman, David and Owen-Hughes, Tom and others},
	journal = {Nature Structural \& Molecular Biology},
	publisher = {Nature Research},
	title = {Histone degradation in response to DNA damage enhances chromatin dynamics and recombination rates},
	year = {2017}}

@article{Bystricky2004,
	author = {Bystricky, Kerstin and Heun, Patrick and Gehlen, Lutz and Langowski, J{\"o}rg and Gasser, Susan M},
	journal = {Proceedings of the National Academy of Sciences of the United States of America},
	number = {47},
	pages = {16495--16500},
	publisher = {National Acad Sciences},
	title = {Long-range compaction and flexibility of interphase chromatin in budding yeast analyzed by high-resolution imaging techniques},
	volume = {101},
	year = {2004}}

@article{Bohn2009,
	author = {Bohn, Manfred and Heermann, Dieter W},
	journal = {The Journal of chemical physics},
	number = {17},
	pages = {174901},
	publisher = {AIP},
	title = {Conformational properties of compact polymers},
	volume = {130},
	year = {2009}}

@software{reback2020pandas,
	author = {The pandas development team},
	doi = {10.5281/zenodo.3509134},
	month = feb,
	publisher = {Zenodo},
	title = {pandas-dev/pandas: Pandas},
	url = {https://doi.org/10.5281/zenodo.3509134},
	version = {latest},
	year = 2020,
	bdsk-url-1 = {https://doi.org/10.5281/zenodo.3509134}}

@article{Helbo2017,
abstract = {Chromatin is structurally involved in the transcriptional regulation of all genes. While the nucleosome positioning at RNA polymerase II (pol II) promoters has been extensively studied, less is known about the chromatin structure at pol III promoters in human cells. We use a high-resolution analysis to show substantial differences in chromatin structure of pol II and pol III promoters, and between subtypes of pol III genes. Notably, the nucleosome depleted region at the transcription start site of pol III genes extends past the termination sequences, resulting in nucleosome free gene bodies. The +1 nucleosome is located further downstream than at pol II genes and furthermore displays weak positioning. The variable position of the +1 location is seen not only within individual cell populations and between cell types, but also between different pol III promoter subtypes, suggesting that the +1 nucleosome may be involved in the transcriptional regulation of pol III genes. We find that expression and DNA methylation patterns correlate with distinct accessibility patterns, where DNA methylation associates with the silencing and inaccessibility at promoters. Taken together, this study provides the first high-resolution map of nucleosome positioning and occupancy at human pol III promoters at specific loci and genome wide.},
author = {Helbo, Alexandra S{\o}gaard and Lay, Fides D. and Jones, Peter A. and Liang, Gangning and Gr{\o}nb{\ae}k, Kirsten},
doi = {10.1038/srep41947},
issn = {20452322},
journal = {Scientific Reports},
title = {{Nucleosome Positioning and NDR Structure at RNA Polymerase III Promoters}},
volume = {7},
year = {2017}
}
@article{Rippe2007,
abstract = {Chromatin-remodeling complexes can translocate nucleosomes along the DNA in an ATP-coupled reaction. This process is an important regulator of all DNA-dependent processes because it determines whether certain DNA sequences are found in regions between nucleosomes with increased accessibility for other factors or wrapped around the histone octamer complex. In a comparison of seven different chromatin-remodeling machines (ACF, ISWI, Snf2H, Chd1, Mi-2, Brg1, and NURF), it is demonstrated that these complexes can read out DNA sequence features to establish specific nucleosome-positioning patterns. For one of the remodelers, ACF, we identified a 40-bp DNA sequence element that directs nucleosome positioning. Furthermore, we show that nucleosome positioning by the remodelers ACF and Chd1 is determined by a reduced affinity to the end product of the translocation reaction. The results suggest that the linkage of differential remodeling activities with the intrinsic binding preferences of nucleosomes can result in establishing distinct chromatin structures that depend on the DNA sequence and define the DNA accessibility for other protein factors. {\textcopyright} 2007 by The National Academy of Sciences of the USA.},
author = {Rippe, Karsten and Schrader, Anna and Riede, Philipp and Strohner, Ralf and Lehmann, Elisabeth and L{\"{a}}ngst, Gernot},
doi = {10.1073/pnas.0702430104},
issn = {00278424},
journal = {Proceedings of the National Academy of Sciences of the United States of America},
number = {40},
title = {{DNA sequence- and conformation-directed positioning of nucleosomes by chromatin-remodeling complexes}},
volume = {104},
year = {2007}
}
@article{Wippo2011,
abstract = {Nucleosomes impede access to DNA. Therefore, nucleosome positioning is fundamental to genome regulation. Nevertheless, the molecular nucleosome positioning mechanisms are poorly understood. This is partly because in vitro reconstitution of in vivo-like nucleosome positions from purified components is mostly lacking, barring biochemical studies. Using a yeast extract in vitro reconstitution system that generates in vivo-like nucleosome patterns at S. cerevisiae loci, we find that the RSC chromatin remodelling enzyme is necessary for nucleosome positioning. This was previously suggested by genome-wide in vivo studies and is confirmed here in vivo for individual loci. Beyond the limitations of conditional mutants, we show biochemically that RSC functions directly, can be sufficient, but mostly relies on other factors to properly position nucleosomes. Strikingly, RSC could not be replaced by either the closely related SWI/SNF or the Isw2 remodelling enzyme. Thus, we pinpoint that nucleosome positioning specifically depends on the unique properties of the RSC complex. {\textcopyright} 2011 European Molecular Biology Organization. All Rights Reserved.},
author = {Wippo, Christian J. and Israel, Lars and Watanabe, Shinya and Hochheimer, Andreas and Peterson, Craig L. and Korber, Philipp},
doi = {10.1038/emboj.2011.43},
issn = {02614189},
journal = {EMBO Journal},
number = {7},
title = {{The RSC chromatin remodelling enzyme has a unique role in directing the accurate positioning of nucleosomes}},
volume = {30},
year = {2011}
}
@article{Shim2012,
abstract = {The positioning of the nucleosome by ATP-dependent remodellers provides the fundamental chromatin environment for the regulation of diverse cellular processes acting on the underlying DNA. Recently, genome-wide nucleosome mapping has revealed more detailed information on the chromatin-remodelling factors. Here, we report that the Schizosaccharomyces pombe CHD remodeller, Hrp3, is a global regulator that drives proper nucleosome positioning and nucleosome stability. The loss of Hrp3 resulted in nucleosome perturbation across the chromosome, and the production of antisense transcripts in the hrp3$\Delta$ cells emphasized the importance of nucleosome architecture for proper transcription. Notably, perturbation of the nucleosome in hrp3 deletion mutant was also associated with destabilization of the DNA-histone interaction and cell cycle-dependent alleviation of heterochromatin silencing. Furthermore, the effect of Hrp3 in the pericentric region was found to be accomplished via a physical interaction with Swi6, and appeared to cooperate with other heterochromatin factors for gene silencing. Taken together, our data indicate that a well-positioned nucleosome by Hrp3 is important for the spatial-temporal control of transcription-associated processes. {\textcopyright} 2012 European Molecular Biology Organization | All Rights Reserved.},
author = {Shim, Young Sam and Choi, Yoonjung and Kang, Keunsoo and Cho, Kun and Oh, Seunghee and Lee, Junwoo and Grewal, Shiv I.S. and Lee, Daeyoup},
doi = {10.1038/emboj.2012.267},
issn = {02614189},
journal = {EMBO Journal},
number = {23},
title = {{Hrp3 controls nucleosome positioning to suppress non-coding transcription in eu-and heterochromatin}},
volume = {31},
year = {2012}
}
@article{Drew1985,
abstract = {X-ray and solution studies have shown that the conformation of a DNA double helix depends strongly on its base sequence. Here we show that certain sequence-dependent modulations in structure appear to determine the rotational positioning of DNA about the nucleosome. Three different experiments are described. First, a piece of DNA of defined sequence (169 base-pairs long) is closed into a circle, and its structure examined by digestion with DNAase I: the helix adopts a highly preferred configuration, with short runs of (A, T) facing in and runs of (G, C) facing out. Secondly, the same sequence is reconstituted with a histone octamer: the angular orientation around the histone core remains conserved, apart from a small uniform increase in helix twist. Finally, it is shown that the average sequence content of DNA molecules isolated from chicken nucleosome cores is non-random, as in a reconstituted nucleosome: short runs of (A, T) are preferentially positioned with minor grooves facing in, while runs of (G, C) tend to have their minor grooves facing out. The periodicity of this modulation in sequence content (10.17 base-pairs) corresponds to the helix twist in a local frame of reference (a result that bears on the change in linking number upon nucleosome formation). The determinants of translational positioning have not been identified, but one possibility is that long runs of homopolymer (dA) {\textperiodcentered} (dT) or (dG) {\textperiodcentered} (dC) will be excluded from the central region of the supercoil on account of their resistance to curvature. {\textcopyright} 1985.},
author = {Drew, Horace R. and Travers, Andrew A.},
doi = {10.1016/0022-2836(85)90396-1},
issn = {00222836},
journal = {Journal of Molecular Biology},
number = {4},
title = {{DNA bending and its relation to nucleosome positioning}},
volume = {186},
year = {1985}
}
@article{Chung2009,
abstract = {Eukaryotic DNA is organized into a macromolecular structure called chromatin. The basic repeating unit of chromatin is the nucleosome, which consists of two copies of each of the four core histones and DNA. The nucleosomal organization and the positions of nucleosomes have profound effects on all DNA-dependent processes. Understanding the factors that influence nucleosome positioning is therefore of general interest. Among the many determinants of nucleosome positioning, the DNA sequence has been proposed to have a major role. Here, we analyzed more than 860,000 nucleosomal DNA sequences to identify sequence features that guide the formation of nucleosomes in vivo. We found that both a periodic enrichment of AT base pairs and an out-of-phase oscillating enrichment of GC base pairs as well as the overall preference for GC base pairs are determinants of nucleosome positioning. The preference for GC pairs can be related to a lower energetic cost required for deformation of the DNA to wrap around the histones. In line with this idea, we found that only incorporation of both signal components into a sequence model for nucleosome formation results in maximal predictive performance on a genome-wide scale. In this manner, one achieves greater predictive power than published approaches. Our results confirm the hypothesis that the DNA sequence has a major role in nucleosome positioning in vivo. {\textcopyright} 2008 Elsevier Ltd. All rights reserved.},
author = {Chung, Ho Ryun and Vingron, Martin},
doi = {10.1016/j.jmb.2008.11.049},
issn = {00222836},
journal = {Journal of Molecular Biology},
number = {5},
title = {{Sequence-dependent Nucleosome Positioning}},
volume = {386},
year = {2009}
}
@article{Parmar2014,
abstract = {We investigate how DNA sequence, ATP-dependent chromatin remodeling and nucleosome-depleted 'barriers' co-operate to determine the kinetics of nucleosome organization, in a stochastic model of nucleosome positioning and dynamics. We find that 'statistical' positioning of nucleosomes against 'barriers', hypothesized to control chromatin structure near transcription start sites, requires active remodeling and therefore cannot be described using equilibrium statistical mechanics. We show that, unlike steady-state occupancy, DNA site exposure kinetics near a barrier is dominated by DNA sequence rather than by proximity to the barrier itself. The timescale for formation of positioning patterns near barriers is proportional to the timescale for active nucleosome eviction. We also show that there are strong gene-to-gene variations in nucleosome positioning near barriers, which are eliminated by averaging over many genes. Our results suggest that measurement of nucleosome kinetics can reveal information about sequence-dependent regulation that is not apparent in steady-state nucleosome occupancy. {\textcopyright} The Author(s) 2013. Published by Oxford University Press.},
author = {Parmar, Jyotsana J. and Marko, John F. and Padinhateeri, Ranjith},
doi = {10.1093/nar/gkt854},
file = {:Users/sujeetsankrityan/Library/Application Support/Mendeley Desktop/Downloaded/Parmar, Marko, Padinhateeri - 2014 - Nucleosome positioning and kinetics near transcription-start-site barriers are controlled by interp.pdf:pdf},
issn = {03051048},
journal = {Nucleic Acids Research},
month = {jan},
number = {1},
pages = {128--136},
title = {{Nucleosome positioning and kinetics near transcription-start-site barriers are controlled by interplay between active remodeling and DNA sequence}},
volume = {42},
year = {2014}
}
@article{Angermayr2003,
abstract = {The molecular basis of constitutive gene activation is largely unknown. The yeast profilin gene (PFY1), encoding a housekeeping component of the actin cytoskeleton, is constitutively transcribed at a moderate level. The PFY1 promoter dispenses with classical transactivators and a consensus TATA box; however, it contains a canonic site for the abundant multifunctional nuclear factor rDNA enhancer-binding protein (Reb1p) combined with a dA{\textperiodcentered}dT element. Reb1p binds specifically in vitro. Mutation of this site reduces PFY1 expression to about 35%. A nucleosome-free gap of about 190 bp is centered at the genomic Reb1p binding site in vivo and spans the presumptive core promoter and transcriptional initiation sites. Nucleosomes at the border of the gap are positioned. Mutation of the Reb1p motif in the genomic PFY1 promoter abolishes nucleosome positioning, fills the gap with a non-positioned nucleosome, and reduces transcription by a factor of 3. From permutation studies we conclude that Reb1p induces a strong bend into the DNA. Phasing analyses indicate that it is directed toward the major groove. The data suggest that Reb1p plays an architectural role on DNA and that Reb1p-dependent DNA bending leads to a DNA conformation that is incompatible with packaging into nucleosomes and concomitantly facilitates constitutive transcription. In the absence of other transcription activators, Reb1p excludes nucleosomes and moderately stimulates transcription by distorting DNA.},
author = {Angermayr, Michaela and Oechsner, Ulrich and Bandlow, Wolfhard},
doi = {10.1074/jbc.M301806200},
issn = {00219258},
journal = {Journal of Biological Chemistry},
number = {20},
title = {{Reb1p-dependent DNA bending effects nucleosome positioning and constitutive transcription at the yeast profilin promoter}},
volume = {278},
year = {2003}
}


@article{Mieczkowski:2016uo,
abstract = {Chromatin accessibility plays a fundamental role in gene regulation. Nucleosome placement, usually measured by quantifying protection of DNA from enzymatic digestion, can regulate accessibility. We introduce a metric that uses micrococcal nuclease (MNase) digestion in a novel manner to measure chromatin accessibility by combining information from several digests of increasing depths. This metric, MACC (MNase accessibility), quantifies the inherent heterogeneity of nucleosome accessibility in which some nucleosomes are seen preferentially at high MNase and some at low MNase. MACC interrogates each genomic locus, measuring both nucleosome location and accessibility in the same assay. MACC can be performed either with or without a histone immunoprecipitation step, and thereby compares histone and non-histone protection. We find that changes in accessibility at enhancers, promoters and other regulatory regions do not correlate with changes in nucleosome occupancy. Moreover, high nucleosome occupancy does not necessarily preclude high accessibility, which reveals novel principles of chromatin regulation.},
author = {Mieczkowski, Jakub and Cook, April and Bowman, Sarah K. and Mueller, Britta and Alver, Burak H. and Kundu, Sharmistha and Deaton, Aimee M. and Urban, Jennifer A. and Larschan, Erica and Park, Peter J. and Kingston, Robert E. and Tolstorukov, Michael Y.},
doi = {10.1038/ncomms11485},
issn = {20411723},
journal = {Nature Communications},
title = {{MNase titration reveals differences between nucleosome occupancy and chromatin accessibility}},
volume = {7},
year = {2016}
}
@article{Skrzypek:2017wq,
abstract = {The Candida Genome Database (CGD, http://www. candidagenome.org/) is a freely available online resource that provides gene, protein and sequence information for multiple Candida species, along with web-based tools for accessing, analyzing and exploring these data. The mission of CGD is to facilitate and accelerate research into Candida pathogenesis and biology, by curating the scientific literature in real time, and connecting literature-derived annotations to the latest version of the genomic sequence and its annotations. Here, we report the incorporation intoCGDof Assembly 22, the first chromosome-level, phased diploid assembly of the C. albicans genome, coupled with improvements that we have made to the assembly using additional available sequence data. We also report the creation of systematic identifiers for C. albicans genes and sequence features using a system similar to that adopted by the yeast community over two decades ago. Finally, we describe the incorporation of JBrowse into CGD, which allows online browsing of mapped high throughput sequencing data, and its implementation for several RNA-Seq data sets, as well as the whole genome sequencing data that was used in the construction of Assembly 22.},
author = {Skrzypek, Marek S. and Binkley, Jonathan and Binkley, Gail and Miyasato, Stuart R. and Simison, Matt and Sherlock, Gavin},
doi = {10.1093/nar/gkw924},
issn = {13624962},
journal = {Nucleic Acids Research},
number = {D1},
title = {{The Candida Genome Database (CGD): Incorporation of Assembly 22, systematic identifiers and visualization of high throughput sequencing data}},
volume = {45},
year = {2017}
}
@article{Gardiner-1987,
abstract = {Although vertebrate DNA is generally depleted in the dinucleotide CpG, it has recently been shown that some vertebrate genes contain CpG islands, regions of DNA with a high G + C content and a high frequency of CpG dinucleotides relative to the bulk genome. In this study, a large number of sequences of vertebrate genes were screened for the presence of CpG islands. Each CpG island was then analysed in terms of length, nucleotide composition, frequency of CpG dinucleotides, and location relative to the transcription unit of the associated gene. CpG islands were associated with the 5′ ends of all housekeeping genes and many tissue-specific genes, and with the 3′ ends of some tissue-specific genes. A few genes contained both 5′ and 3′ CpG islands, separated by several thousand base-pairs of CpG-depleted DNA. The 5′ CpG islands extended through 5′-flanking DNA, exons and introns, whereas most of the 3′ CpG islands appeared to be associated with exons. CpG islands were generally found in the same position relative to the transcription unit of equivalent genes in different species, with some notable exceptions. The locations of G C boxes, composed of the sequence GGGCGG or its reverse complement CCGCCC, were investigated relative to the location of CpG islands. G C boxes were found to be rare in CpG-depleted DNA and plentiful in CpG islands, where they occurred in 3′ CpG islands, as well as in 5′ CpG islands associated with tissue-specific and housekeeping genes. G C boxes were located both upstream and downstream from the transcription start site of genes with 5′ CpG islands. Thus, G C boxes appeared to be a feature of CpG islands in general, rather than a feature of the promoter region of housekeeping genes. Two theories for the maintenance of a high frequency of CpG dinucleotides in CpG islands were tested: that CpG islands in methylated genomes are maintained, despite a tendency for 5mCpG to mutate by deamination to TpG + CpA, by the structural stability of a high G + C content alone, and that CpG islands associated with exons result from some selective importance of the arginine codon CGX. Neither of these theories could account for the distribution of CpG dinucleotides in the sequences analysed. Possible functions of CpG islands in transcriptional and post-transcriptional regulation of gene expression were discussed, and were related to theories for the maintenance of CpG islands as "methylationfree zones" in germline DNA. {\textcopyright} 1987.},
author = {Gardiner-Garden, M. and Frommer, M.},
doi = {10.1016/0022-2836(87)90689-9},
issn = {00222836},
journal = {Journal of Molecular Biology},
number = {2},
title = {{CpG Islands in vertebrate genomes}},
volume = {196},
year = {1987}
}
@article{Williams-1986,
abstract = {Four classes of models have been proposed for the internal structure of eukaryotic chromosome fibers--the solenoid, twisted-ribbon, crossed-linker, and superbead models. We have collected electron image and x-ray scattering data from nuclei, and isolated chromatin fibers of seven different tissues to distinguish between these models. The fiber diameters are related to the linker lengths by the equation: D(N) = 19.3 + 0.23 N, where D(N) is the external diameter (nm) and N is the linker length (base pairs). The number of nucleosomes per unit length of the fibers is also related to linker length. Detailed studies were done on the highly regular chromatin from erythrocytes of Necturus (mud puppy) and sperm of Thyone (sea cucumber). Necturus chromatin fibers (N = 48 bp) have diameters of 31 nm and have 7.5 +/- 1 nucleosomes per 10 nm along the axis. Thyone chromatin fibers (N = 87 bp) have diameters of 39 nm and have 12 +/- 2 nucleosomes per 10 nm along the axis. Fourier transforms of electron micrographs of Necturus fibers showed left-handed helical symmetry with a pitch of 25.8 +/- 0.8 nm and pitch angle of 32 +/- 3 degrees, consistent with a double helix. Comparable conclusions were drawn from the Thyone data. The data do not support the solenoid, twisted-ribbon, or supranucleosomal particle models. The data do support two crossed-linker models having left-handed double-helical symmetry and conserved nucleosome interactions. {\textcopyright} 1986, The Biophysical Society. All rights reserved.},
author = {Williams, S. P. and Athey, B. D. and Muglia, L. J. and Schappe, R. S. and Gough, A. H. and Langmore, J. P.},
doi = {10.1016/S0006-3495(86)83637-2},
issn = {00063495},
journal = {Biophysical Journal},
number = {1},
title = {{Chromatin fibers are left-handed double helices with diameter and mass per unit length that depend on linker length}},
volume = {49},
year = {1986}
}
@article{Diesinger-2010,
abstract = {The packing of eukaryotic DNA in the nucleus is decisive for its function; for instance, contact between remote genome sites constitutes a basic feature of gene regulation. Interactions among regulatory proteins, DNA binding, and transcription activation are facilitated by looping of the intervening chromatin. Such long-range interactions depend on the bending flexibility of chromatin, i.e., the ring-closure probability is a directly measurable indicator of polymer flexibility. The applicability of a wormlike chain model to naked DNA has been widely accepted. However, whether this model also suffices to describe the flexibility of eukaryotic interphase chromatin is still a matter of discussion. Here we compare both 5C data from a gene desert and data from fluorescence in situ hybridization with the results of a Monte Carlo simulation of chromatin fibers with and without histone depletion. We then estimate the ring-closure probabilities of simulated fibers with estimates from analytical calculations and show that the wormlike chain model grossly underestimates chromatin flexibility for sharp bends. Most importantly, we find that only fibers with random depletion of linker histones or nucleosomes can explain the probability of random chromatin contacts on small length scales that play an important role in gene regulation. It is possible that missing linker histones and nucleosomes are not just simple, unavoidable, randomly occurring defects, but instead play a regulatory role in gene expression. {\textcopyright} 2010 by the Biophysical Society.},
author = {Diesinger, Philipp M. and Kunkel, Susanne and Langowski, J{\"{o}}rg and Heermann, Dieter W.},
doi = {10.1016/j.bpj.2010.08.039},
issn = {15420086},
journal = {Biophysical Journal},
number = {9},
title = {{Histone depletion facilitates chromatin loops on the kilobasepair scale}},
volume = {99},
year = {2010}
}
@article{Finch-1976,
abstract = {Chromatin prepared by brief digestion of nuclei with micrococcal nuclease, and extracted in 0.2 mM EDTA, appears in the electron microscope as filaments of about 100 {\AA} diameter which coil loosely. In 0.2 mM Mg++ these 'nucleofilaments' condense into a supercoil or solenoidal structure of pitch about 110 {\AA} corresponding to the diameter of a nucleofilament. It is proposed that the X ray reflections at orders of 110 {\AA} observed in chromatin originate in the spacing between turns of the solenoid rather than that between nucleosomes along the nucleofilament. The solenoidal structure appears to need histone H1 for its stabilization. Under certain conditions, isolated nucleosomes can also aggregate into a similar structure. The solenoidal structure can be correlated with the 'thread' of diameter about 300 {\AA} observed by other workers in nuclei.},
author = {Finch, J. T. and Klug, A.},
doi = {10.1073/pnas.73.6.1897},
issn = {00278424},
journal = {Proceedings of the National Academy of Sciences of the United States of America},
number = {6},
title = {{Solenoidal model for superstructure in chromatin}},
volume = {73},
year = {1976}
}
@article{Oiwa-2022,
       author = {{Norio Oiwa}, Nestor and {Li}, Kunhe and {Cordeiro}, Claudette E. and {Heermann}, Dieter W.},
        title = "{Prediction and Comparative Analysis of CTCF Binding Sites based on a First Principle Approach}",
      journal = {arXiv e-prints},
     keywords = {Physics - Biological Physics},
         year = 2021,
        month = oct,
          eid = {arXiv:2110.10508},
        pages = {arXiv:2110.10508},
archivePrefix = {arXiv},
       eprint = {2110.10508},
 primaryClass = {physics.bio-ph},
       adsurl = {https://ui.adsabs.harvard.edu/abs/2021arXiv211010508N},
      adsnote = {Provided by the SAO/NASA Astrophysics Data System}
}
