# Supplementary material for: Superstructure Detection in Nucleosome Distribution Shows Common Pattern within a Chromosome and within the Genome
Source: Life (Basel). 2022 Apr 6;12(4):541. doi: 10.3390/life12040541 (PMC9026121; doi:10.3390/life12040541)
Supplement: Supplementary file 1 [file life-12-00541-s001.zip › life-1592845-supplementary/supplementary.aux]

\relax 
\providecommand\hyper@newdestlabel[2]{}
\providecommand*\new@tpo@label[2]{}
\providecommand\HyperFirstAtBeginDocument{\AtBeginDocument}
\HyperFirstAtBeginDocument{\ifx\hyper@anchor\@undefined
\global\let\oldcontentsline\contentsline
\gdef\contentsline#1#2#3#4{\oldcontentsline{#1}{#2}{#3}}
\global\let\oldnewlabel\newlabel
\gdef\newlabel#1#2{\newlabelxx{#1}#2}
\gdef\newlabelxx#1#2#3#4#5#6{\oldnewlabel{#1}{{#2}{#3}}}
\AtEndDocument{\ifx\hyper@anchor\@undefined
\let\contentsline\oldcontentsline
\let\newlabel\oldnewlabel
\fi}
\fi}
\global\let\hyper@last\relax 
\gdef\HyperFirstAtBeginDocument#1{#1}
\providecommand\HyField@AuxAddToFields[1]{}
\providecommand\HyField@AuxAddToCoFields[2]{}
\providecommand\BKM@entry[2]{}
\BKM@entry{id=1,dest={73756273656374696F6E2E312E31},srcline={325}}{436F617273652D477261696E696E67}
\@writefile{toc}{\contentsline {subsection}{\numberline {1.1}Coarse-Graining}{1}{subsection.1.1}\protected@file@percent }
\BKM@entry{id=2,dest={73756273656374696F6E2E312E32},srcline={354}}{4E75636C656F736F6D652044656E73697479}
\@writefile{toc}{\contentsline {subsection}{\numberline {1.2}Nucleosome Density}{2}{subsection.1.2}\protected@file@percent }
\newlabel{fig:Heermann-nucleosome-density-1}{{1.2}{2}{Nucleosome Density}{subsection.1.2}{}}
\@writefile{lof}{\contentsline {figure}{\numberline {S1}{\ignorespaces Shown is the nucleosomal density after applying a rolling average with a window size of $5000$ of all of the chromosomes (upper panels). The lower panels show the corresponding histogram of the densities with a bin size of $50$. The black line is the fit with a gaussian distribution.}}{2}{figure.1}\protected@file@percent }
\BKM@entry{id=3,dest={73756273756273656374696F6E2E312E322E31},srcline={384}}{4E75636C656F736F6D652044656E7369747920617420623D32353030}
\citation{2020SciPy-NMeth}
\citation{2020SciPy-NMeth}
\@writefile{toc}{\contentsline {subsubsection}{\numberline {1.2.1}Nucleosome Density at $b=2500$}{3}{subsubsection.1.2.1}\protected@file@percent }
\@writefile{lot}{\contentsline {table}{\numberline {S1}{\ignorespaces The Fisk distribution, also known as the log-logistic distribution gives the best consistent fit. The fit was done for the bin size of $50$ and the rolling average of size $5000$. Statistical Kolmogorov-Smirnov test for goodness of fit was done using SciPy.org scipy.stats.kstest function\nobreakspace  {}\cite  {2020SciPy-NMeth}. The D statistic is the absolute max distance (supremum) between the CDFs of the two samples. All results show small values D values corresponding to $p$-values close to $1$, the log-logistic distribution may explain the data. }}{3}{table.1}\protected@file@percent }
\@writefile{lof}{\contentsline {figure}{\numberline {S2}{\ignorespaces  Normalized nucleosome density distributions for all of the chromosomes. The data shows the non-gaussian behavior (red line). For comparison a fit to a Log-logistic distribution is shown yielding a much better consistent fit. The bin size was $50$ and the rolling average of size $2500$ was used. }}{4}{figure.2}\protected@file@percent }
\newlabel{fig:Heermann-nucleosome-density-2}{{1.2.1}{4}{Nucleosome Density at $b=2500$}{figure.2}{}}
\BKM@entry{id=4,dest={73756273756273656374696F6E2E312E322E32},srcline={437}}{4E75636C656F736F6D652044656E7369747920617420623D35303030}
\citation{2020SciPy-NMeth}
\citation{2020SciPy-NMeth}
\@writefile{toc}{\contentsline {subsubsection}{\numberline {1.2.2}Nucleosome Density at $b=5000$}{5}{subsubsection.1.2.2}\protected@file@percent }
\@writefile{lot}{\contentsline {table}{\numberline {S2}{\ignorespaces The Fisk distribution, also known as the log-logistic distribution gives the best consistent fit. The fit was done for the bin size of $50$ and the rolling average of size $5000$. Statistical Kolmogorov-Smirnov test for goodness of fit was done using SciPy.org scipy.stats.kstest function\nobreakspace  {}\cite  {2020SciPy-NMeth}. The D statistic is the absolute max distance (supremum) between the CDFs of the two samples. As the all the results show small values D values corresponding to p-values close to $1$, the log-logistic distribution may explain the data. }}{5}{table.2}\protected@file@percent }
\@writefile{lof}{\contentsline {figure}{\numberline {S3}{\ignorespaces  Normalized nucleosome density distributions for all of the chromosomes. The data shows the non-gaussian behavior (red line). For comparison a fit to a Log-logistic distribution is shown yielding a much better consistent fit. The bin size was $50$ and the rolling average of size $5000$ was used. }}{6}{figure.3}\protected@file@percent }
\newlabel{fig:Heermann-nucleosome-density-3}{{1.2.2}{6}{Nucleosome Density at $b=5000$}{figure.3}{}}
\BKM@entry{id=5,dest={73756273656374696F6E2E312E33},srcline={491}}{44697374616E6365204D617472697820666F7220496E646976696475616C204368726F6D6F736F6D6573}
\@writefile{toc}{\contentsline {subsection}{\numberline {1.3}Distance Matrix for Individual Chromosomes}{7}{subsection.1.3}\protected@file@percent }
\@writefile{lof}{\contentsline {figure}{\numberline {S4}{\ignorespaces Shown are the distance matrices for all chromosomes. Distance refers to the distance between two correlation functions as measured by the euclidean distance (np.linalg.norm(x-y,ord=norm), with $\text  {norm} = 2$. The ordering along the axes corresponds to the coarse-grained sections. The rolling average was of size $5000$.}}{7}{figure.4}\protected@file@percent }
\newlabel{fig:Heermann-nucleosome-distance-matrix-1}{{S4}{7}{Shown are the distance matrices for all chromosomes. Distance refers to the distance between two correlation functions as measured by the euclidean distance (np.linalg.norm(x-y,ord=norm), with $\text {norm} = 2$. The ordering along the axes corresponds to the coarse-grained sections. The rolling average was of size $5000$}{figure.4}{}}
\BKM@entry{id=6,dest={73756273656374696F6E2E312E34},srcline={518}}{436C7573746572696E6720666F7220496E646976696475616C204368726F6D6F736F6D6573}
\citation{2020SciPy-NMeth}
\citation{2020SciPy-NMeth}
\@writefile{toc}{\contentsline {subsection}{\numberline {1.4}Clustering for Individual Chromosomes}{8}{subsection.1.4}\protected@file@percent }
\@writefile{lof}{\contentsline {figure}{\numberline {S5}{\ignorespaces Shown are the dendrograms resulting from the distance matrices for all chromosomes. Results are for the hierarchical clustering on the individual chromosome. The Ward distance was used for the variance minimization algorithm used by SciPy\nobreakspace  {}\cite  {2020SciPy-NMeth}. The labels correspond to the distance matrix entries. Labels in parentheses give the number of labels corresponding to the leave. The rolling average was of size $5000$. Labels in parentheses give the number of labels corresponding to the leaf. }}{8}{figure.5}\protected@file@percent }
\newlabel{fig:Heermann-nucleosome-distance-matrix-2}{{S5}{8}{Shown are the dendrograms resulting from the distance matrices for all chromosomes. Results are for the hierarchical clustering on the individual chromosome. The Ward distance was used for the variance minimization algorithm used by SciPy~\cite {2020SciPy-NMeth}. The labels correspond to the distance matrix entries. Labels in parentheses give the number of labels corresponding to the leave. The rolling average was of size $5000$. Labels in parentheses give the number of labels corresponding to the leaf}{figure.5}{}}
\BKM@entry{id=7,dest={73756273656374696F6E2E312E35},srcline={546}}{44697374616E6365204D617472697820616E6420436C7573746572696E6720666F7220496E646976696475616C204368726F6D6F736F6D6573}
\@writefile{toc}{\contentsline {subsection}{\numberline {1.5}Distance Matrix and Clustering for Individual Chromosomes}{9}{subsection.1.5}\protected@file@percent }
\@writefile{lof}{\contentsline {figure}{\numberline {S6}{\ignorespaces Shown are the distance matrices and corresponding dendrograms for all chromosomes. The matrix entries are sorted to correspond to the identified clusters. The rolling average was of size $5000$.}}{9}{figure.6}\protected@file@percent }
\newlabel{fig:Heermann-nucleosome-distance-matrix-3}{{S6}{9}{Shown are the distance matrices and corresponding dendrograms for all chromosomes. The matrix entries are sorted to correspond to the identified clusters. The rolling average was of size $5000$}{figure.6}{}}
\BKM@entry{id=8,dest={73756273656374696F6E2E312E36},srcline={574}}{436C7573746572205061747465726E20696E204368726F6D6F736F6D6573}
\@writefile{toc}{\contentsline {subsection}{\numberline {1.6}Cluster Pattern in Chromosomes}{10}{subsection.1.6}\protected@file@percent }
\@writefile{lof}{\contentsline {figure}{\numberline {S7}{\ignorespaces Part 1: Shown are the distance matrices and corresponding mapping of the pattern on the chromosomes. The matrix entries correspond to the positions on the chromosome. The rolling average was of size $5000$.}}{10}{figure.7}\protected@file@percent }
\newlabel{fig:Heermann-cluster-gene-density-1}{{S7}{10}{Part 1: Shown are the distance matrices and corresponding mapping of the pattern on the chromosomes. The matrix entries correspond to the positions on the chromosome. The rolling average was of size $5000$}{figure.7}{}}
\@writefile{lof}{\contentsline {figure}{\numberline {S8}{\ignorespaces Part 2: Shown are the distance matrices and corresponding mapping of the pattern on the chromosomes. The matrix entries correspond to the positions on the chromosome. The rolling average was of size $5000$.}}{11}{figure.8}\protected@file@percent }
\newlabel{fig:Heermann-cluster-gene-density-2}{{S8}{11}{Part 2: Shown are the distance matrices and corresponding mapping of the pattern on the chromosomes. The matrix entries correspond to the positions on the chromosome. The rolling average was of size $5000$}{figure.8}{}}
\BKM@entry{id=9,dest={73756273656374696F6E2E312E37},srcline={613}}{436F72726573706F6E64656E6365206265747765656E205061747465726E20616E6420436F7272656C6174696F6E2046756E6374696F6E2077697468696E20696E646976696475616C204368726F6D6F736F6D65}
\@writefile{toc}{\contentsline {subsection}{\numberline {1.7}Correspondence between Pattern and Correlation Function within individual Chromosome}{12}{subsection.1.7}\protected@file@percent }
\newlabel{SI:CorrelationFct}{{1.7}{12}{Correspondence between Pattern and Correlation Function within individual Chromosome}{subsection.1.7}{}}
\@writefile{lof}{\contentsline {figure}{\numberline {S9}{\ignorespaces Shown are the correlation functions and the corresponding mapping of the pattern on the chromosome 1. The rolling average was of size $5000$. The orange line marked "smoothed" is a smoothed representation of the correlation function (rolling average of size $10000$ to highlight the feature commonality between the clustered correlation functions. }}{12}{figure.9}\protected@file@percent }
\newlabel{fig:Heermann-cluster-correlation-function-1}{{S9}{12}{Shown are the correlation functions and the corresponding mapping of the pattern on the chromosome 1. The rolling average was of size $5000$. The orange line marked "smoothed" is a smoothed representation of the correlation function (rolling average of size $10000$ to highlight the feature commonality between the clustered correlation functions}{figure.9}{}}
\@writefile{lof}{\contentsline {figure}{\numberline {S10}{\ignorespaces Shown are the correlation functions corresponding mapping of the pattern on the chromosome 2. The rolling average was of size $5000$. The orange line marked "smoothed" is a smoothed representation of the correlation function (rolling average of size $10000$ to highlight the feature commonality between the clustered correlation functions. }}{13}{figure.10}\protected@file@percent }
\newlabel{fig:Heermann-cluster-correlation-function-2}{{S10}{13}{Shown are the correlation functions corresponding mapping of the pattern on the chromosome 2. The rolling average was of size $5000$. The orange line marked "smoothed" is a smoothed representation of the correlation function (rolling average of size $10000$ to highlight the feature commonality between the clustered correlation functions}{figure.10}{}}
\@writefile{lof}{\contentsline {figure}{\numberline {S11}{\ignorespaces Shown are the correlation functions corresponding mapping of the pattern on the chromosome 3. The rolling average was of size $5000$. The orange line marked "smoothed" is a smoothed representation of the correlation function (rolling average of size $10000$ to highlight the feature commonality between the clustered correlation functions. }}{14}{figure.11}\protected@file@percent }
\newlabel{fig:Heermann-cluster-correlation-function-3}{{S11}{14}{Shown are the correlation functions corresponding mapping of the pattern on the chromosome 3. The rolling average was of size $5000$. The orange line marked "smoothed" is a smoothed representation of the correlation function (rolling average of size $10000$ to highlight the feature commonality between the clustered correlation functions}{figure.11}{}}
\@writefile{lof}{\contentsline {figure}{\numberline {S12}{\ignorespaces Shown are the correlation functions corresponding mapping of the pattern on the chromosome 4. The rolling average was of size $5000$. The orange line marked "smoothed" is a smoothed representation of the correlation function (rolling average of size $10000$ to highlight the feature commonality between the clustered correlation functions. }}{15}{figure.12}\protected@file@percent }
\newlabel{fig:Heermann-cluster-correlation-function-4}{{S12}{15}{Shown are the correlation functions corresponding mapping of the pattern on the chromosome 4. The rolling average was of size $5000$. The orange line marked "smoothed" is a smoothed representation of the correlation function (rolling average of size $10000$ to highlight the feature commonality between the clustered correlation functions}{figure.12}{}}
\@writefile{lof}{\contentsline {figure}{\numberline {S13}{\ignorespaces Shown are the correlation functions corresponding mapping of the pattern on the chromosome 5. The rolling average was of size $5000$. The orange line marked "smoothed" is a smoothed representation of the correlation function (rolling average of size $10000$ to highlight the feature commonality between the clustered correlation functions. }}{16}{figure.13}\protected@file@percent }
\newlabel{fig:Heermann-cluster-correlation-function-5}{{S13}{16}{Shown are the correlation functions corresponding mapping of the pattern on the chromosome 5. The rolling average was of size $5000$. The orange line marked "smoothed" is a smoothed representation of the correlation function (rolling average of size $10000$ to highlight the feature commonality between the clustered correlation functions}{figure.13}{}}
\@writefile{lof}{\contentsline {figure}{\numberline {S14}{\ignorespaces Shown are the correlation functions corresponding mapping of the pattern on the chromosome 6. The rolling average was of size $5000$. The orange line marked "smoothed" is a smoothed representation of the correlation function (rolling average of size $10000$ to highlight the feature commonality between the clustered correlation functions. }}{17}{figure.14}\protected@file@percent }
\newlabel{fig:Heermann-cluster-correlation-function-6}{{S14}{17}{Shown are the correlation functions corresponding mapping of the pattern on the chromosome 6. The rolling average was of size $5000$. The orange line marked "smoothed" is a smoothed representation of the correlation function (rolling average of size $10000$ to highlight the feature commonality between the clustered correlation functions}{figure.14}{}}
\@writefile{lof}{\contentsline {figure}{\numberline {S15}{\ignorespaces Shown are the correlation functions corresponding mapping of the pattern on the chromosome 7. The rolling average was of size $5000$. The orange line marked "smoothed" is a smoothed representation of the correlation function (rolling average of size $10000$ to highlight the feature commonality between the clustered correlation functions. }}{18}{figure.15}\protected@file@percent }
\newlabel{fig:Heermann-cluster-correlation-function-7}{{S15}{18}{Shown are the correlation functions corresponding mapping of the pattern on the chromosome 7. The rolling average was of size $5000$. The orange line marked "smoothed" is a smoothed representation of the correlation function (rolling average of size $10000$ to highlight the feature commonality between the clustered correlation functions}{figure.15}{}}
\@writefile{lof}{\contentsline {figure}{\numberline {S16}{\ignorespaces Shown are the correlation functions corresponding mapping of the pattern on the chromosome R. The rolling average was of size $5000$. The orange line marked "smoothed" is a smoothed representation of the correlation function (rolling average of size $10000$ to highlight the feature commonality between the clustered correlation functions. }}{19}{figure.16}\protected@file@percent }
\newlabel{fig:Heermann-cluster-correlation-function-R}{{S16}{19}{Shown are the correlation functions corresponding mapping of the pattern on the chromosome R. The rolling average was of size $5000$. The orange line marked "smoothed" is a smoothed representation of the correlation function (rolling average of size $10000$ to highlight the feature commonality between the clustered correlation functions}{figure.16}{}}
\BKM@entry{id=10,dest={73756273656374696F6E2E312E38},srcline={784}}{47656E6F6D652D576964652044697374616E6365204D6174726978}
\@writefile{toc}{\contentsline {subsection}{\numberline {1.8}Genome-Wide Distance Matrix}{20}{subsection.1.8}\protected@file@percent }
\@writefile{lof}{\contentsline {figure}{\numberline {S17}{\ignorespaces Shown is the genome-wide distance matrice. Distance refers to the distance between two correlation functions as measured by the euclidean distance (np.linalg.norm(x-y,ord=norm), with $\text  {norm} = 2$. The ordering along the axes corresponds to the coarse-grained sections. The rolling average was of size $5000$.}}{20}{figure.17}\protected@file@percent }
\newlabel{fig:Heermann-nucleosome-distance-matrix-genome-wide}{{S17}{20}{Shown is the genome-wide distance matrice. Distance refers to the distance between two correlation functions as measured by the euclidean distance (np.linalg.norm(x-y,ord=norm), with $\text {norm} = 2$. The ordering along the axes corresponds to the coarse-grained sections. The rolling average was of size $5000$}{figure.17}{}}
\BKM@entry{id=11,dest={73756273656374696F6E2E312E39},srcline={802}}{47656E6F6D652D5769646520436C7573746572696E67}
\citation{2020SciPy-NMeth}
\citation{2020SciPy-NMeth}
\@writefile{toc}{\contentsline {subsection}{\numberline {1.9}Genome-Wide Clustering}{21}{subsection.1.9}\protected@file@percent }
\@writefile{lof}{\contentsline {figure}{\numberline {S18}{\ignorespaces Shown is the dendrograms resulting from the genome-wide distance matrix. Results are for the hierarchical clustering on the individual chromosome. The Ward distance was used for the variance minimization algorithm used by SciPy\nobreakspace  {}\cite  {2020SciPy-NMeth}. The labels correspond to the distance matrix entries. Labels in parentheses give the number of labels corresponding to the leave. The rolling average was of size $5000$.}}{21}{figure.18}\protected@file@percent }
\newlabel{fig:Heermann-dendrogram-genome-wide}{{S18}{21}{Shown is the dendrograms resulting from the genome-wide distance matrix. Results are for the hierarchical clustering on the individual chromosome. The Ward distance was used for the variance minimization algorithm used by SciPy~\cite {2020SciPy-NMeth}. The labels correspond to the distance matrix entries. Labels in parentheses give the number of labels corresponding to the leave. The rolling average was of size $5000$}{figure.18}{}}
\BKM@entry{id=12,dest={73756273656374696F6E2E312E3130},srcline={820}}{47656E6F6D652D576964652044697374616E6365204D617472697820616E6420436C7573746572696E67}
\@writefile{toc}{\contentsline {subsection}{\numberline {1.10}Genome-Wide Distance Matrix and Clustering}{22}{subsection.1.10}\protected@file@percent }
\@writefile{lof}{\contentsline {figure}{\numberline {S19}{\ignorespaces Shown is the genome-wide distance matrix and the corresponding dendrogram. The matrix entries are sorted to correspond to the identified clusters. The rolling average was of size $5000$.}}{22}{figure.19}\protected@file@percent }
\newlabel{fig:Heermann-dendrogram-distance-matrix-genome-wide}{{S19}{22}{Shown is the genome-wide distance matrix and the corresponding dendrogram. The matrix entries are sorted to correspond to the identified clusters. The rolling average was of size $5000$}{figure.19}{}}
\BKM@entry{id=13,dest={73756273656374696F6E2E312E3131},srcline={839}}{436F72726573706F6E64656E6365206265747765656E205061747465726E20616E6420436F7272656C6174696F6E2046756E6374696F6E2047656E6F6D652D57696465}
\@writefile{toc}{\contentsline {subsection}{\numberline {1.11}Correspondence between Pattern and Correlation Function Genome-Wide}{23}{subsection.1.11}\protected@file@percent }
\@writefile{lof}{\contentsline {figure}{\numberline {S20}{\ignorespaces Shown are the correlation functions corresponding mapping of the pattern on the chromosomes. The rolling average was of size $5000$. The orange line marked "smoothed" is a smoothed representation of the correlation function (rolling average of size $10000$ to highlight the feature commonality between the clustered correlation functions. }}{23}{figure.20}\protected@file@percent }
\newlabel{fig:Heermann-cluster-correlation-function-1f77b4}{{S20}{23}{Shown are the correlation functions corresponding mapping of the pattern on the chromosomes. The rolling average was of size $5000$. The orange line marked "smoothed" is a smoothed representation of the correlation function (rolling average of size $10000$ to highlight the feature commonality between the clustered correlation functions}{figure.20}{}}
\@writefile{lof}{\contentsline {figure}{\numberline {S21}{\ignorespaces Shown are the correlation functions corresponding mapping of the pattern on the chromosomes. The rolling average was of size $5000$. The orange line marked "smoothed" is a smoothed representation of the correlation function (rolling average of size $10000$ to highlight the feature commonality between the clustered correlation functions. }}{24}{figure.21}\protected@file@percent }
\newlabel{fig:Heermann-cluster-correlation-function-aec7e8-1}{{S21}{24}{Shown are the correlation functions corresponding mapping of the pattern on the chromosomes. The rolling average was of size $5000$. The orange line marked "smoothed" is a smoothed representation of the correlation function (rolling average of size $10000$ to highlight the feature commonality between the clustered correlation functions}{figure.21}{}}
\@writefile{lof}{\contentsline {figure}{\numberline {S22}{\ignorespaces Shown are the correlation functions corresponding mapping of the pattern on the chromosomes. The rolling average was of size $5000$. The orange line marked "smoothed" is a smoothed representation of the correlation function (rolling average of size $10000$ to highlight the feature commonality between the clustered correlation functions. }}{25}{figure.22}\protected@file@percent }
\newlabel{fig:Heermann-cluster-correlation-function-aec7e8-2}{{S22}{25}{Shown are the correlation functions corresponding mapping of the pattern on the chromosomes. The rolling average was of size $5000$. The orange line marked "smoothed" is a smoothed representation of the correlation function (rolling average of size $10000$ to highlight the feature commonality between the clustered correlation functions}{figure.22}{}}
\@writefile{lof}{\contentsline {figure}{\numberline {S23}{\ignorespaces Shown are the correlation functions corresponding mapping of the pattern on the chromosomes. The rolling average was of size $5000$. The orange line marked "smoothed" is a smoothed representation of the correlation function (rolling average of size $10000$ to highlight the feature commonality between the clustered correlation functions. }}{26}{figure.23}\protected@file@percent }
\newlabel{fig:Heermann-cluster-correlation-function-aec7e8-3}{{S23}{26}{Shown are the correlation functions corresponding mapping of the pattern on the chromosomes. The rolling average was of size $5000$. The orange line marked "smoothed" is a smoothed representation of the correlation function (rolling average of size $10000$ to highlight the feature commonality between the clustered correlation functions}{figure.23}{}}
\@writefile{lof}{\contentsline {figure}{\numberline {S24}{\ignorespaces Shown are the correlation functions corresponding mapping of the pattern on the chromosomes. The rolling average was of size $5000$. The orange line marked "smoothed" is a smoothed representation of the correlation function (rolling average of size $10000$ to highlight the feature commonality between the clustered correlation functions. }}{27}{figure.24}\protected@file@percent }
\newlabel{fig:Heermann-cluster-correlation-function-aec7e8-4}{{S24}{27}{Shown are the correlation functions corresponding mapping of the pattern on the chromosomes. The rolling average was of size $5000$. The orange line marked "smoothed" is a smoothed representation of the correlation function (rolling average of size $10000$ to highlight the feature commonality between the clustered correlation functions}{figure.24}{}}
\@writefile{lof}{\contentsline {figure}{\numberline {S25}{\ignorespaces Shown are the correlation functions corresponding mapping of the pattern on the chromosomes. The rolling average was of size $5000$. The orange line marked "smoothed" is a smoothed representation of the correlation function (rolling average of size $10000$ to highlight the feature commonality between the clustered correlation functions. }}{28}{figure.25}\protected@file@percent }
\newlabel{fig:Heermann-cluster-correlation-function-ff7f0e-1}{{S25}{28}{Shown are the correlation functions corresponding mapping of the pattern on the chromosomes. The rolling average was of size $5000$. The orange line marked "smoothed" is a smoothed representation of the correlation function (rolling average of size $10000$ to highlight the feature commonality between the clustered correlation functions}{figure.25}{}}
\BKM@entry{id=14,dest={73756273656374696F6E2E312E3132},srcline={1005}}{436F6D70617269736F6E206F6620446966666572656E74204D657472696373}
\@writefile{lof}{\contentsline {figure}{\numberline {S26}{\ignorespaces Shown are the correlation functions corresponding mapping of the pattern on the chromosomes. The rolling average was of size $5000$. The orange line marked "smoothed" is a smoothed representation of the correlation function (rolling average of size $10000$ to highlight the feature commonality between the clustered correlation functions. }}{29}{figure.26}\protected@file@percent }
\newlabel{fig:Heermann-cluster-correlation-function-ff7f0e-2}{{S26}{29}{Shown are the correlation functions corresponding mapping of the pattern on the chromosomes. The rolling average was of size $5000$. The orange line marked "smoothed" is a smoothed representation of the correlation function (rolling average of size $10000$ to highlight the feature commonality between the clustered correlation functions}{figure.26}{}}
\@writefile{toc}{\contentsline {subsection}{\numberline {1.12}Comparison of Different Metrics}{30}{subsection.1.12}\protected@file@percent }
\newlabel{S1_Heermann-Norm-Comparison}{{1.12}{30}{Comparison of Different Metrics}{subsection.1.12}{}}
\@writefile{lof}{\contentsline {figure}{\numberline {S27}{\ignorespaces The upper panel shows the classification of the structures with respect to the euclidean distance $\Vert . \Vert _2$ while the middle one shows the result for $\Vert . \Vert _7$. Note that $\Vert . \Vert _7$ shows a further subdivision of the orange colored regions. Otherwise, the structure is stable against the two metrics for the distance between two correlation functions. The black line shows the gene density and the red line the GC content. The lower panel shows the application of the cosine similarity measure. While there are differences between the different metric, overall, a stable pattern is observed. What is remarkable is that the similarity measure shows less variation within certain domains than the other measures. }}{30}{figure.27}\protected@file@percent }
