# Supplementary material for: Superstructure Detection in Nucleosome Distribution Shows Common Pattern within a Chromosome and within the Genome
Source: Life (Basel). 2022 Apr 6;12(4):541. doi: 10.3390/life12040541 (PMC9026121; doi:10.3390/life12040541)
Supplement: Supplementary file 1 [file life-12-00541-s001.zip › life-1592845-supplementary/supplementary.log]

This is pdfTeX, Version 3.14159265-2.6-1.40.21 (TeX Live 2020/W32TeX) (preloaded format=pdflatex 2021.11.16)  31 MAR 2022 14:11
entering extended mode
 restricted \write18 enabled.
 %&-line parsing enabled.
**supplementary.tex
(./supplementary.tex
LaTeX2e <2020-02-02> patch level 5
L3 programming layer <2020-03-06>
(c:/texlive/2020/texmf-dist/tex/latex/koma-script/scrartcl.cls
Document Class: scrartcl 2020/01/24 v3.29 KOMA-Script document class (article)
(c:/texlive/2020/texmf-dist/tex/latex/koma-script/scrkbase.sty
Package: scrkbase 2020/01/24 v3.29 KOMA-Script package (KOMA-Script-dependent b
asics and keyval usage)

(c:/texlive/2020/texmf-dist/tex/latex/koma-script/scrbase.sty
Package: scrbase 2020/01/24 v3.29 KOMA-Script package (KOMA-Script-independent 
basics and keyval usage)

(c:/texlive/2020/texmf-dist/tex/latex/graphics/keyval.sty
Package: keyval 2014/10/28 v1.15 key=value parser (DPC)
\KV@toks@=\toks15
)
(c:/texlive/2020/texmf-dist/tex/latex/koma-script/scrlfile.sty
Package: scrlfile 2020/01/24 v3.29 KOMA-Script package (loading files)
)))
(c:/texlive/2020/texmf-dist/tex/latex/koma-script/tocbasic.sty
Package: tocbasic 2020/01/24 v3.29 KOMA-Script package (handling toc-files)
\scr@dte@tocline@numberwidth=\skip47
\scr@dte@tocline@numbox=\box45
)
Package tocbasic Info: omitting babel extension for `toc'
(tocbasic)             because of feature `nobabel' available
(tocbasic)             for `toc' on input line 137.
Package scrartcl Info: You've used standard option `12pt'.
(scrartcl)             This is correct!
(scrartcl)             Internally I'm using `fontsize=12pt'.
(scrartcl)             If you'd like to set the option with \KOMAoptions,
(scrartcl)             you'd have to use `fontsize=12pt' there
(scrartcl)             instead of `12pt', too.
Class scrartcl Info: File `scrsize12pt.clo' used to setup font sizes on input l
ine 2212.

(c:/texlive/2020/texmf-dist/tex/latex/koma-script/scrsize12pt.clo
File: scrsize12pt.clo 2020/01/24 v3.29 KOMA-Script font size class option (12pt
)
)
(c:/texlive/2020/texmf-dist/tex/latex/koma-script/typearea.sty
Package: typearea 2020/01/24 v3.29 KOMA-Script package (type area)
\ta@bcor=\skip48
\ta@div=\count167
Package typearea Info: You've used standard option `a4paper'.
(typearea)             This is correct!
(typearea)             Internally I'm using `paper=a4'.
(typearea)             If you'd like to set the option with \KOMAoptions,
(typearea)             you'd have to use `paper=a4' there
(typearea)             instead of `a4paper', too.
\ta@hblk=\skip49
\ta@vblk=\skip50
\ta@temp=\skip51
\footheight=\skip52
Package typearea Info: These are the values describing the layout:
(typearea)             DIV  = 12
(typearea)             BCOR = 0.0pt
(typearea)             \paperwidth      = 597.50793pt
(typearea)              \textwidth      = 448.13095pt
(typearea)              DIV departure   = -6%
(typearea)              \evensidemargin = 2.4185pt
(typearea)              \oddsidemargin  = 2.4185pt
(typearea)             \paperheight     = 845.04694pt
(typearea)              \textheight     = 635.5pt
(typearea)              \topmargin      = -41.72441pt
(typearea)              \headheight     = 18.125pt
(typearea)              \headsep        = 21.75pt
(typearea)              \topskip        = 12.0pt
(typearea)              \footskip       = 50.75pt
(typearea)              \baselineskip   = 14.5pt
(typearea)              on input line 1719.
)
\c@part=\count168
\c@section=\count169
\c@subsection=\count170
\c@subsubsection=\count171
\c@paragraph=\count172
\c@subparagraph=\count173
\scr@dte@section@maxnumwidth=\skip53
Class scrartcl Info: using compatibility default `runin=bysign'
(scrartcl)           for `\section on input line 4723.
Class scrartcl Info: using compatibility default `afterindent=bysign'
(scrartcl)           for `\section on input line 4723.
\scr@dte@part@maxnumwidth=\skip54
Class scrartcl Info: using compatibility default `afterindent=false'
(scrartcl)           for `\part on input line 4731.
\scr@dte@subsection@maxnumwidth=\skip55
Class scrartcl Info: using compatibility default `runin=bysign'
(scrartcl)           for `\subsection on input line 4741.
Class scrartcl Info: using compatibility default `afterindent=bysign'
(scrartcl)           for `\subsection on input line 4741.
\scr@dte@subsubsection@maxnumwidth=\skip56
Class scrartcl Info: using compatibility default `runin=bysign'
(scrartcl)           for `\subsubsection on input line 4751.
Class scrartcl Info: using compatibility default `afterindent=bysign'
(scrartcl)           for `\subsubsection on input line 4751.
\scr@dte@paragraph@maxnumwidth=\skip57
Class scrartcl Info: using compatibility default `runin=bysign'
(scrartcl)           for `\paragraph on input line 4761.
Class scrartcl Info: using compatibility default `afterindent=bysign'
(scrartcl)           for `\paragraph on input line 4761.
\scr@dte@subparagraph@maxnumwidth=\skip58
Class scrartcl Info: using compatibility default `runin=bysign'
(scrartcl)           for `\subparagraph on input line 4771.
Class scrartcl Info: using compatibility default `afterindent=bysign'
(scrartcl)           for `\subparagraph on input line 4771.
\abovecaptionskip=\skip59
\belowcaptionskip=\skip60
\c@pti@nb@sid@b@x=\box46
Package tocbasic Info: omitting babel extension for `lof'
(tocbasic)             because of feature `nobabel' available
(tocbasic)             for `lof' on input line 6002.
\scr@dte@figure@maxnumwidth=\skip61
\c@figure=\count174
Package tocbasic Info: omitting babel extension for `lot'
(tocbasic)             because of feature `nobabel' available
(tocbasic)             for `lot' on input line 6014.
\scr@dte@table@maxnumwidth=\skip62
\c@table=\count175
Class scrartcl Info: Redefining `\numberline' on input line 6178.
\bibindent=\dimen134
)
(c:/texlive/2020/texmf-dist/tex/latex/base/inputenc.sty
Package: inputenc 2018/08/11 v1.3c Input encoding file
\inpenc@prehook=\toks16
\inpenc@posthook=\toks17
)
(c:/texlive/2020/texmf-dist/tex/latex/base/fontenc.sty
Package: fontenc 2020/02/11 v2.0o Standard LaTeX package
)
(c:/texlive/2020/texmf-dist/tex/latex/url/url.sty
\Urlmuskip=\muskip16
Package: url 2013/09/16  ver 3.4  Verb mode for urls, etc.
)
(c:/texlive/2020/texmf-dist/tex/latex/booktabs/booktabs.sty
Package: booktabs 2020/01/12 v1.61803398 Publication quality tables
\heavyrulewidth=\dimen135
\lightrulewidth=\dimen136
\cmidrulewidth=\dimen137
\belowrulesep=\dimen138
\belowbottomsep=\dimen139
\aboverulesep=\dimen140
\abovetopsep=\dimen141
\cmidrulesep=\dimen142
\cmidrulekern=\dimen143
\defaultaddspace=\dimen144
\@cmidla=\count176
\@cmidlb=\count177
\@aboverulesep=\dimen145
\@belowrulesep=\dimen146
\@thisruleclass=\count178
\@lastruleclass=\count179
\@thisrulewidth=\dimen147
)
(c:/texlive/2020/texmf-dist/tex/latex/amsfonts/amsfonts.sty
Package: amsfonts 2013/01/14 v3.01 Basic AMSFonts support
\@emptytoks=\toks18
\symAMSa=\mathgroup4
\symAMSb=\mathgroup5
LaTeX Font Info:    Redeclaring math symbol \hbar on input line 98.
LaTeX Font Info:    Overwriting math alphabet `\mathfrak' in version `bold'
(Font)                  U/euf/m/n --> U/euf/b/n on input line 106.
)
(c:/texlive/2020/texmf-dist/tex/latex/units/nicefrac.sty
Package: nicefrac 1998/08/04 v0.9b Nice fractions
\L@UnitsRaiseDisplaystyle=\skip63
\L@UnitsRaiseTextstyle=\skip64
\L@UnitsRaiseScriptstyle=\skip65

(c:/texlive/2020/texmf-dist/tex/latex/base/ifthen.sty
Package: ifthen 2014/09/29 v1.1c Standard LaTeX ifthen package (DPC)
))
(c:/texlive/2020/texmf-dist/tex/latex/microtype/microtype.sty
Package: microtype 2019/11/18 v2.7d Micro-typographical refinements (RS)
\MT@toks=\toks19
\MT@count=\count180
LaTeX Info: Redefining \textls on input line 790.
\MT@outer@kern=\dimen148
LaTeX Info: Redefining \textmicrotypecontext on input line 1354.
\MT@listname@count=\count181

(c:/texlive/2020/texmf-dist/tex/latex/microtype/microtype-pdftex.def
File: microtype-pdftex.def 2019/11/18 v2.7d Definitions specific to pdftex (RS)

LaTeX Info: Redefining \lsstyle on input line 914.
LaTeX Info: Redefining \lslig on input line 914.
\MT@outer@space=\skip66
)
Package microtype Info: Loading configuration file microtype.cfg.

(c:/texlive/2020/texmf-dist/tex/latex/microtype/microtype.cfg
File: microtype.cfg 2019/11/18 v2.7d microtype main configuration file (RS)
))
(c:/texlive/2020/texmf-dist/tex/latex/lipsum/lipsum.sty
(c:/texlive/2020/texmf-dist/tex/latex/l3kernel/expl3.sty
Package: expl3 2020-03-06 L3 programming layer (loader) 

(c:/texlive/2020/texmf-dist/tex/latex/l3backend/l3backend-pdfmode.def
File: l3backend-pdfmode.def 2020-03-12 L3 backend support: PDF mode
\l__kernel_color_stack_int=\count182
\l__pdf_internal_box=\box47
))
(c:/texlive/2020/texmf-dist/tex/latex/l3packages/xparse/xparse.sty
Package: xparse 2020-03-06 L3 Experimental document command parser
\l__xparse_current_arg_int=\count183
\g__xparse_grabber_int=\count184
\l__xparse_m_args_int=\count185
\l__xparse_v_nesting_int=\count186
)
Package: lipsum 2019/01/02 v2.2 150 paragraphs of Lorem Ipsum dummy text

(c:/texlive/2020/texmf-dist/tex/latex/lipsum/lipsum.ltd.tex
File: lipsum.ltd.tex 2019/01/02 v2.2 The Lorem ipsum dummy text
))
(c:/texlive/2020/texmf-dist/tex/latex/graphics/graphicx.sty
Package: graphicx 2019/11/30 v1.2a Enhanced LaTeX Graphics (DPC,SPQR)

(c:/texlive/2020/texmf-dist/tex/latex/graphics/graphics.sty
Package: graphics 2019/11/30 v1.4a Standard LaTeX Graphics (DPC,SPQR)

(c:/texlive/2020/texmf-dist/tex/latex/graphics/trig.sty
Package: trig 2016/01/03 v1.10 sin cos tan (DPC)
)
(c:/texlive/2020/texmf-dist/tex/latex/graphics-cfg/graphics.cfg
File: graphics.cfg 2016/06/04 v1.11 sample graphics configuration
)
Package graphics Info: Driver file: pdftex.def on input line 105.

(c:/texlive/2020/texmf-dist/tex/latex/graphics-def/pdftex.def
File: pdftex.def 2018/01/08 v1.0l Graphics/color driver for pdftex
))
\Gin@req@height=\dimen149
\Gin@req@width=\dimen150
) (./natbib.sty
Package: natbib 2000/07/24 7.0a (PWD)
\bibhang=\skip67
\bibsep=\skip68
LaTeX Info: Redefining \cite on input line 508.
\c@NAT@ctr=\count187
) (c:/texlive/2020/texmf-dist/tex/latex/doi/doi.sty
Package: doi 2018/09/09 handle doi numbers

(c:/texlive/2020/texmf-dist/tex/latex/hyperref/hyperref.sty
Package: hyperref 2020/01/14 v7.00d Hypertext links for LaTeX

(c:/texlive/2020/texmf-dist/tex/generic/ltxcmds/ltxcmds.sty
Package: ltxcmds 2019/12/15 v1.24 LaTeX kernel commands for general use (HO)
)
(c:/texlive/2020/texmf-dist/tex/generic/iftex/iftex.sty
Package: iftex 2020/03/06 v1.0d TeX engine tests
)
(c:/texlive/2020/texmf-dist/tex/latex/pdftexcmds/pdftexcmds.sty
Package: pdftexcmds 2019/11/24 v0.31 Utility functions of pdfTeX for LuaTeX (HO
)

(c:/texlive/2020/texmf-dist/tex/generic/infwarerr/infwarerr.sty
Package: infwarerr 2019/12/03 v1.5 Providing info/warning/error messages (HO)
)
Package pdftexcmds Info: \pdf@primitive is available.
Package pdftexcmds Info: \pdf@ifprimitive is available.
Package pdftexcmds Info: \pdfdraftmode found.
)
(c:/texlive/2020/texmf-dist/tex/generic/kvsetkeys/kvsetkeys.sty
Package: kvsetkeys 2019/12/15 v1.18 Key value parser (HO)
)
(c:/texlive/2020/texmf-dist/tex/generic/kvdefinekeys/kvdefinekeys.sty
Package: kvdefinekeys 2019-12-19 v1.6 Define keys (HO)
)
(c:/texlive/2020/texmf-dist/tex/generic/pdfescape/pdfescape.sty
Package: pdfescape 2019/12/09 v1.15 Implements pdfTeX's escape features (HO)
)
(c:/texlive/2020/texmf-dist/tex/latex/hycolor/hycolor.sty
Package: hycolor 2020-01-27 v1.10 Color options for hyperref/bookmark (HO)
)
(c:/texlive/2020/texmf-dist/tex/latex/letltxmacro/letltxmacro.sty
Package: letltxmacro 2019/12/03 v1.6 Let assignment for LaTeX macros (HO)
)
(c:/texlive/2020/texmf-dist/tex/latex/auxhook/auxhook.sty
Package: auxhook 2019-12-17 v1.6 Hooks for auxiliary files (HO)
)
(c:/texlive/2020/texmf-dist/tex/latex/kvoptions/kvoptions.sty
Package: kvoptions 2019/11/29 v3.13 Key value format for package options (HO)
)
\@linkdim=\dimen151
\Hy@linkcounter=\count188
\Hy@pagecounter=\count189

(c:/texlive/2020/texmf-dist/tex/latex/hyperref/pd1enc.def
File: pd1enc.def 2020/01/14 v7.00d Hyperref: PDFDocEncoding definition (HO)
Now handling font encoding PD1 ...
... no UTF-8 mapping file for font encoding PD1
)
(c:/texlive/2020/texmf-dist/tex/generic/intcalc/intcalc.sty
Package: intcalc 2019/12/15 v1.3 Expandable calculations with integers (HO)
)
(c:/texlive/2020/texmf-dist/tex/generic/etexcmds/etexcmds.sty
Package: etexcmds 2019/12/15 v1.7 Avoid name clashes with e-TeX commands (HO)
)
\Hy@SavedSpaceFactor=\count190
Package hyperref Info: Hyper figures OFF on input line 4547.
Package hyperref Info: Link nesting OFF on input line 4552.
Package hyperref Info: Hyper index ON on input line 4555.
Package hyperref Info: Plain pages OFF on input line 4562.
Package hyperref Info: Backreferencing OFF on input line 4567.
Package hyperref Info: Implicit mode ON; LaTeX internals redefined.
Package hyperref Info: Bookmarks ON on input line 4800.
\c@Hy@tempcnt=\count191
LaTeX Info: Redefining \url on input line 5159.
\XeTeXLinkMargin=\dimen152

(c:/texlive/2020/texmf-dist/tex/generic/bitset/bitset.sty
Package: bitset 2019/12/09 v1.3 Handle bit-vector datatype (HO)

(c:/texlive/2020/texmf-dist/tex/generic/bigintcalc/bigintcalc.sty
Package: bigintcalc 2019/12/15 v1.5 Expandable calculations on big integers (HO
)
))
\Fld@menulength=\count192
\Field@Width=\dimen153
\Fld@charsize=\dimen154
Package hyperref Info: Hyper figures OFF on input line 6430.
Package hyperref Info: Link nesting OFF on input line 6435.
Package hyperref Info: Hyper index ON on input line 6438.
Package hyperref Info: backreferencing OFF on input line 6445.
Package hyperref Info: Link coloring OFF on input line 6450.
Package hyperref Info: Link coloring with OCG OFF on input line 6455.
Package hyperref Info: PDF/A mode OFF on input line 6460.
LaTeX Info: Redefining \ref on input line 6500.
LaTeX Info: Redefining \pageref on input line 6504.

(c:/texlive/2020/texmf-dist/tex/generic/atbegshi/atbegshi.sty
Package: atbegshi 2019/12/05 v1.19 At begin shipout hook (HO)
)
\Hy@abspage=\count193
\c@Item=\count194
\c@Hfootnote=\count195
)
Package hyperref Info: Driver (autodetected): hpdftex.

(c:/texlive/2020/texmf-dist/tex/latex/hyperref/hpdftex.def
File: hpdftex.def 2020/01/14 v7.00d Hyperref driver for pdfTeX

(c:/texlive/2020/texmf-dist/tex/latex/atveryend/atveryend.sty
Package: atveryend 2019-12-11 v1.11 Hooks at the very end of document (HO)
Package atveryend Info: \enddocument detected (standard20110627).
)
\Fld@listcount=\count196
\c@bookmark@seq@number=\count197

(c:/texlive/2020/texmf-dist/tex/latex/rerunfilecheck/rerunfilecheck.sty
Package: rerunfilecheck 2019/12/05 v1.9 Rerun checks for auxiliary files (HO)

(c:/texlive/2020/texmf-dist/tex/generic/uniquecounter/uniquecounter.sty
Package: uniquecounter 2019/12/15 v1.4 Provide unlimited unique counter (HO)
)
Package uniquecounter Info: New unique counter `rerunfilecheck' on input line 2
86.
)
\Hy@SectionHShift=\skip69
))
(c:/texlive/2020/texmf-dist/tex/latex/geometry/geometry.sty
Package: geometry 2020/01/02 v5.9 Page Geometry

(c:/texlive/2020/texmf-dist/tex/generic/iftex/ifvtex.sty
Package: ifvtex 2019/10/25 v1.7 ifvtex legacy package. Use iftex instead.
)
\Gm@cnth=\count198
\Gm@cntv=\count199
\c@Gm@tempcnt=\count266
\Gm@bindingoffset=\dimen155
\Gm@wd@mp=\dimen156
\Gm@odd@mp=\dimen157
\Gm@even@mp=\dimen158
\Gm@layoutwidth=\dimen159
\Gm@layoutheight=\dimen160
\Gm@layouthoffset=\dimen161
\Gm@layoutvoffset=\dimen162
\Gm@dimlist=\toks20
)
(c:/texlive/2020/texmf-dist/tex/latex/graphics/color.sty
Package: color 2019/11/23 v1.2a Standard LaTeX Color (DPC)

(c:/texlive/2020/texmf-dist/tex/latex/graphics-cfg/color.cfg
File: color.cfg 2016/01/02 v1.6 sample color configuration
)
Package color Info: Driver file: pdftex.def on input line 147.

(c:/texlive/2020/texmf-dist/tex/latex/graphics/dvipsnam.def
File: dvipsnam.def 2016/06/17 v3.0m Driver-dependent file (DPC,SPQR)
))
(c:/texlive/2020/texmf-dist/tex/latex/xcolor/xcolor.sty
Package: xcolor 2016/05/11 v2.12 LaTeX color extensions (UK)

(c:/texlive/2020/texmf-dist/tex/latex/graphics-cfg/color.cfg
File: color.cfg 2016/01/02 v1.6 sample color configuration
)
Package xcolor Info: Driver file: pdftex.def on input line 225.
LaTeX Info: Redefining \color on input line 709.
Package xcolor Info: Model `cmy' substituted by `cmy0' on input line 1348.
Package xcolor Info: Model `hsb' substituted by `rgb' on input line 1352.
Package xcolor Info: Model `RGB' extended on input line 1364.
Package xcolor Info: Model `HTML' substituted by `rgb' on input line 1366.
Package xcolor Info: Model `Hsb' substituted by `hsb' on input line 1367.
Package xcolor Info: Model `tHsb' substituted by `hsb' on input line 1368.
Package xcolor Info: Model `HSB' substituted by `hsb' on input line 1369.
Package xcolor Info: Model `Gray' substituted by `gray' on input line 1370.
Package xcolor Info: Model `wave' substituted by `hsb' on input line 1371.
)
(c:/texlive/2020/texmf-dist/tex/latex/float/float.sty
Package: float 2001/11/08 v1.3d Float enhancements (AL)
\c@float@type=\count267
\float@exts=\toks21
\float@box=\box48
\@float@everytoks=\toks22
\@floatcapt=\box49
)
(c:/texlive/2020/texmf-dist/tex/latex/beamer/multimedia.sty
Package: multimedia 2012/05/02 ver 0.02

(c:/texlive/2020/texmf-dist/tex/generic/iftex/ifpdf.sty
Package: ifpdf 2019/10/25 v3.4 ifpdf legacy package. Use iftex instead.
)
\mm@movie=\count268
)
(c:/texlive/2020/texmf-dist/tex/latex/amsfonts/amssymb.sty
Package: amssymb 2013/01/14 v3.01 AMS font symbols
)
(c:/texlive/2020/texmf-dist/tex/latex/amsmath/amsmath.sty
Package: amsmath 2020/01/20 v2.17e AMS math features
\@mathmargin=\skip70

For additional information on amsmath, use the `?' option.
(c:/texlive/2020/texmf-dist/tex/latex/amsmath/amstext.sty
Package: amstext 2000/06/29 v2.01 AMS text

(c:/texlive/2020/texmf-dist/tex/latex/amsmath/amsgen.sty
File: amsgen.sty 1999/11/30 v2.0 generic functions
\@emptytoks=\toks23
\ex@=\dimen163
))
(c:/texlive/2020/texmf-dist/tex/latex/amsmath/amsbsy.sty
Package: amsbsy 1999/11/29 v1.2d Bold Symbols
\pmbraise@=\dimen164
)
(c:/texlive/2020/texmf-dist/tex/latex/amsmath/amsopn.sty
Package: amsopn 2016/03/08 v2.02 operator names
)
\inf@bad=\count269
LaTeX Info: Redefining \frac on input line 227.
\uproot@=\count270
\leftroot@=\count271
LaTeX Info: Redefining \overline on input line 389.
\classnum@=\count272
\DOTSCASE@=\count273
LaTeX Info: Redefining \ldots on input line 486.
LaTeX Info: Redefining \dots on input line 489.
LaTeX Info: Redefining \cdots on input line 610.
\Mathstrutbox@=\box50
\strutbox@=\box51
\big@size=\dimen165
LaTeX Font Info:    Redeclaring font encoding OML on input line 733.
LaTeX Font Info:    Redeclaring font encoding OMS on input line 734.
\macc@depth=\count274
\c@MaxMatrixCols=\count275
\dotsspace@=\muskip17
\c@parentequation=\count276
\dspbrk@lvl=\count277
\tag@help=\toks24
\row@=\count278
\column@=\count279
\maxfields@=\count280
\andhelp@=\toks25
\eqnshift@=\dimen166
\alignsep@=\dimen167
\tagshift@=\dimen168
\tagwidth@=\dimen169
\totwidth@=\dimen170
\lineht@=\dimen171
\@envbody=\toks26
\multlinegap=\skip71
\multlinetaggap=\skip72
\mathdisplay@stack=\toks27
LaTeX Info: Redefining \[ on input line 2859.
LaTeX Info: Redefining \] on input line 2860.
)
(c:/texlive/2020/texmf-dist/tex/latex/tools/multicol.sty
Package: multicol 2019/12/09 v1.8y multicolumn formatting (FMi)
\c@tracingmulticols=\count281
\mult@box=\box52
\multicol@leftmargin=\dimen172
\c@unbalance=\count282
\c@collectmore=\count283
\doublecol@number=\count284
\multicoltolerance=\count285
\multicolpretolerance=\count286
\full@width=\dimen173
\page@free=\dimen174
\premulticols=\dimen175
\postmulticols=\dimen176
\multicolsep=\skip73
\multicolbaselineskip=\skip74
\partial@page=\box53
\last@line=\box54
\maxbalancingoverflow=\dimen177
\mult@rightbox=\box55
\mult@grightbox=\box56
\mult@gfirstbox=\box57
\mult@firstbox=\box58
\@tempa=\box59
\@tempa=\box60
\@tempa=\box61
\@tempa=\box62
\@tempa=\box63
\@tempa=\box64
\@tempa=\box65
\@tempa=\box66
\@tempa=\box67
\@tempa=\box68
\@tempa=\box69
\@tempa=\box70
\@tempa=\box71
\@tempa=\box72
\@tempa=\box73
\@tempa=\box74
\@tempa=\box75
\@tempa=\box76
\@tempa=\box77
\@tempa=\box78
\@tempa=\box79
\@tempa=\box80
\@tempa=\box81
\@tempa=\box82
\@tempa=\box83
\@tempa=\box84
\@tempa=\box85
\@tempa=\box86
\@tempa=\box87
\@tempa=\box88
\@tempa=\box89
\@tempa=\box90
\@tempa=\box91
\@tempa=\box92
\@tempa=\box93
\@tempa=\box94
\@tempa=\box95
\c@minrows=\count287
\c@columnbadness=\count288
\c@finalcolumnbadness=\count289
\last@try=\dimen178
\multicolovershoot=\dimen179
\multicolundershoot=\dimen180
\mult@nat@firstbox=\box96
\colbreak@box=\box97
\mc@col@check@num=\count290
) (./supplementary.aux)
\openout1 = `supplementary.aux'.

LaTeX Font Info:    Checking defaults for OML/cmm/m/it on input line 34.
LaTeX Font Info:    ... okay on input line 34.
LaTeX Font Info:    Checking defaults for OMS/cmsy/m/n on input line 34.
LaTeX Font Info:    ... okay on input line 34.
LaTeX Font Info:    Checking defaults for OT1/cmr/m/n on input line 34.
LaTeX Font Info:    ... okay on input line 34.
LaTeX Font Info:    Checking defaults for T1/cmr/m/n on input line 34.
LaTeX Font Info:    ... okay on input line 34.
LaTeX Font Info:    Checking defaults for TS1/cmr/m/n on input line 34.
LaTeX Font Info:    ... okay on input line 34.
LaTeX Font Info:    Checking defaults for OMX/cmex/m/n on input line 34.
LaTeX Font Info:    ... okay on input line 34.
LaTeX Font Info:    Checking defaults for U/cmr/m/n on input line 34.
LaTeX Font Info:    ... okay on input line 34.
LaTeX Font Info:    Checking defaults for PD1/pdf/m/n on input line 34.
LaTeX Font Info:    ... okay on input line 34.
Package scrbase Info: activating english \contentsname on input line 34.
Package scrbase Info: activating english \listfigurename on input line 34.
Package scrbase Info: activating english \listtablename on input line 34.
LaTeX Info: Redefining \microtypecontext on input line 34.
Package microtype Info: Generating PDF output.
Package microtype Info: Character protrusion enabled (level 2).
Package microtype Info: Using default protrusion set `alltext'.
Package microtype Info: Automatic font expansion enabled (level 2),
(microtype)             stretch: 20, shrink: 20, step: 1, non-selected.
Package microtype Info: Using default expansion set `basictext'.
LaTeX Info: Redefining \showhyphens on input line 34.
Package microtype Info: No adjustment of tracking.
Package microtype Info: No adjustment of interword spacing.
Package microtype Info: No adjustment of character kerning.
(c:/texlive/2020/texmf-dist/tex/latex/microtype/mt-cmr.cfg
File: mt-cmr.cfg 2013/05/19 v2.2 microtype config. file: Computer Modern Roman 
(RS)
)
(c:/texlive/2020/texmf-dist/tex/context/base/mkii/supp-pdf.mkii
[Loading MPS to PDF converter (version 2006.09.02).]
\scratchcounter=\count291
\scratchdimen=\dimen181
\scratchbox=\box98
\nofMPsegments=\count292
\nofMParguments=\count293
\everyMPshowfont=\toks28
\MPscratchCnt=\count294
\MPscratchDim=\dimen182
\MPnumerator=\count295
\makeMPintoPDFobject=\count296
\everyMPtoPDFconversion=\toks29
) (c:/texlive/2020/texmf-dist/tex/latex/epstopdf-pkg/epstopdf-base.sty
Package: epstopdf-base 2020-01-24 v2.11 Base part for package epstopdf
Package epstopdf-base Info: Redefining graphics rule for `.eps' on input line 4
85.

(c:/texlive/2020/texmf-dist/tex/latex/latexconfig/epstopdf-sys.cfg
File: epstopdf-sys.cfg 2010/07/13 v1.3 Configuration of (r)epstopdf for TeX Liv
e
))
\AtBeginShipoutBox=\box99
Package hyperref Info: Link coloring OFF on input line 34.

(c:/texlive/2020/texmf-dist/tex/latex/hyperref/nameref.sty
Package: nameref 2019/09/16 v2.46 Cross-referencing by name of section

(c:/texlive/2020/texmf-dist/tex/latex/refcount/refcount.sty
Package: refcount 2019/12/15 v3.6 Data extraction from label references (HO)
)
(c:/texlive/2020/texmf-dist/tex/generic/gettitlestring/gettitlestring.sty
Package: gettitlestring 2019/12/15 v1.6 Cleanup title references (HO)
)
\c@section@level=\count297
)
LaTeX Info: Redefining \ref on input line 34.
LaTeX Info: Redefining \pageref on input line 34.
LaTeX Info: Redefining \nameref on input line 34.

(./supplementary.out) (./supplementary.out)
\@outlinefile=\write3
\openout3 = `supplementary.out'.

Class scrartcl Info: loading recommended package `bookmark'.
(scrartcl)           Using `bookmark' together with `hyperref' is recommended,
(scrartcl)           because of handling of possible bookmark level gaps.
(scrartcl)           You can avoid loading `bookmark' with KOMA-Script option
(scrartcl)           `bookmarkpackage=false' before \begin{document} and
(scrartcl)           you can avoid this message adding:
(scrartcl)             \usepackage{bookmark}
(scrartcl)           before \begin{document} on input line 34.

(c:/texlive/2020/texmf-dist/tex/latex/bookmark/bookmark.sty
Package: bookmark 2019/12/03 v1.28 PDF bookmarks (HO)

(c:/texlive/2020/texmf-dist/tex/latex/bookmark/bkm-pdftex.def
File: bkm-pdftex.def 2019/12/03 v1.28 bookmark driver for pdfTeX (HO)
Package auxhook Info: \AddLineBeginMainAux comes a little late,
(auxhook)             because the main .aux file is already opened on input lin
e 168.
\BKM@id=\count298
))
*geometry* driver: auto-detecting
*geometry* detected driver: pdftex
*geometry* verbose mode - [ preamble ] result:
* driver: pdftex
* paper: a4paper
* layout: <same size as paper>
* layoutoffset:(h,v)=(0.0pt,0.0pt)
* modes: 
* h-part:(L,W,R)=(56.9055pt, 483.69687pt, 56.9055pt)
* v-part:(T,H,B)=(71.13188pt, 702.78308pt, 71.13188pt)
* \paperwidth=597.50787pt
* \paperheight=845.04684pt
* \textwidth=483.69687pt
* \textheight=702.78308pt
* \oddsidemargin=-15.36449pt
* \evensidemargin=-15.36449pt
* \topmargin=-41.0131pt
* \headheight=18.125pt
* \headsep=21.75pt
* \topskip=12.0pt
* \footskip=50.75pt
* \marginparwidth=49.79233pt
* \marginparsep=12.8401pt
* \columnsep=10.0pt
* \skip\footins=10.8pt plus 4.0pt minus 2.0pt
* \hoffset=0.0pt
* \voffset=0.0pt
* \mag=1000
* \@twocolumnfalse
* \@twosidefalse
* \@mparswitchfalse
* \@reversemarginfalse
* (1in=72.27pt=25.4mm, 1cm=28.453pt)

LaTeX Font Info:    Trying to load font information for T1+cmss on input line 3
17.
(c:/texlive/2020/texmf-dist/tex/latex/base/t1cmss.fd
File: t1cmss.fd 2019/12/16 v2.5j Standard LaTeX font definitions
)
Package microtype Info: Loading generic protrusion settings for font family
(microtype)             `cmss' (encoding: T1).
(microtype)             For optimal results, create family-specific settings.
(microtype)             See the microtype manual for details.
LaTeX Font Info:    Trying to load font information for U+msa on input line 339
.

(c:/texlive/2020/texmf-dist/tex/latex/amsfonts/umsa.fd
File: umsa.fd 2013/01/14 v3.01 AMS symbols A
)
(c:/texlive/2020/texmf-dist/tex/latex/microtype/mt-msa.cfg
File: mt-msa.cfg 2006/02/04 v1.1 microtype config. file: AMS symbols (a) (RS)
)
LaTeX Font Info:    Trying to load font information for U+msb on input line 339
.

(c:/texlive/2020/texmf-dist/tex/latex/amsfonts/umsb.fd
File: umsb.fd 2013/01/14 v3.01 AMS symbols B
)
(c:/texlive/2020/texmf-dist/tex/latex/microtype/mt-msb.cfg
File: mt-msb.cfg 2005/06/01 v1.0 microtype config. file: AMS symbols (b) (RS)
)
<Heermann-coarse-graining-scheme.pdf, id=5, 462.52798pt x 346.89601pt>
File: Heermann-coarse-graining-scheme.pdf Graphic file (type pdf)
<use Heermann-coarse-graining-scheme.pdf>
Package pdftex.def Info: Heermann-coarse-graining-scheme.pdf  used on input lin
e 347.
(pdftex.def)             Requested size: 483.69687pt x 362.79063pt.
 [1

{c:/texlive/2020/texmf-var/fonts/map/pdftex/updmap/pdftex.map} <./Heermann-coar
se-graining-scheme.pdf>]
<Heermann-nucleosome-density-chr1.pdf, id=37, 722.7pt x 289.08pt>
File: Heermann-nucleosome-density-chr1.pdf Graphic file (type pdf)
<use Heermann-nucleosome-density-chr1.pdf>
Package pdftex.def Info: Heermann-nucleosome-density-chr1.pdf  used on input li
ne 362.
(pdftex.def)             Requested size: 241.84843pt x 96.73763pt.
<Heermann-nucleosome-density-chr5.pdf, id=38, 722.7pt x 289.08pt>
File: Heermann-nucleosome-density-chr5.pdf Graphic file (type pdf)
<use Heermann-nucleosome-density-chr5.pdf>
Package pdftex.def Info: Heermann-nucleosome-density-chr5.pdf  used on input li
ne 363.
(pdftex.def)             Requested size: 241.84843pt x 96.73763pt.
<Heermann-nucleosome-density-chr2.pdf, id=39, 722.7pt x 289.08pt>
File: Heermann-nucleosome-density-chr2.pdf Graphic file (type pdf)
<use Heermann-nucleosome-density-chr2.pdf>
Package pdftex.def Info: Heermann-nucleosome-density-chr2.pdf  used on input li
ne 364.
(pdftex.def)             Requested size: 241.84843pt x 96.73763pt.
<Heermann-nucleosome-density-chr6.pdf, id=40, 722.7pt x 289.08pt>
File: Heermann-nucleosome-density-chr6.pdf Graphic file (type pdf)
<use Heermann-nucleosome-density-chr6.pdf>
Package pdftex.def Info: Heermann-nucleosome-density-chr6.pdf  used on input li
ne 365.
(pdftex.def)             Requested size: 241.84843pt x 96.73763pt.
<Heermann-nucleosome-density-chr3.pdf, id=41, 722.7pt x 289.08pt>
File: Heermann-nucleosome-density-chr3.pdf Graphic file (type pdf)
<use Heermann-nucleosome-density-chr3.pdf>
Package pdftex.def Info: Heermann-nucleosome-density-chr3.pdf  used on input li
ne 366.
(pdftex.def)             Requested size: 241.84843pt x 96.73763pt.
<Heermann-nucleosome-density-chr7.pdf, id=42, 722.7pt x 289.08pt>
File: Heermann-nucleosome-density-chr7.pdf Graphic file (type pdf)
<use Heermann-nucleosome-density-chr7.pdf>
Package pdftex.def Info: Heermann-nucleosome-density-chr7.pdf  used on input li
ne 367.
(pdftex.def)             Requested size: 241.84843pt x 96.73763pt.
<Heermann-nucleosome-density-chr4.pdf, id=43, 722.7pt x 289.08pt>
File: Heermann-nucleosome-density-chr4.pdf Graphic file (type pdf)
<use Heermann-nucleosome-density-chr4.pdf>
Package pdftex.def Info: Heermann-nucleosome-density-chr4.pdf  used on input li
ne 368.
(pdftex.def)             Requested size: 241.84843pt x 96.73763pt.
<Heermann-nucleosome-density-chrR.pdf, id=44, 722.7pt x 289.08pt>
File: Heermann-nucleosome-density-chrR.pdf Graphic file (type pdf)
<use Heermann-nucleosome-density-chrR.pdf>
Package pdftex.def Info: Heermann-nucleosome-density-chrR.pdf  used on input li
ne 369.
(pdftex.def)             Requested size: 241.84843pt x 96.73763pt.

Overfull \hbox (24.00003pt too wide) in paragraph at lines 361--371
 [] 
 []

[2pdfTeX warning (ext4): destination with the same identifier (name{figure.1}) 
has been already used, duplicate ignored

\AtBegShi@Output ...ipout \box \AtBeginShipoutBox 
                                                  \fi \fi 
l.380 \vfill\eject
                   <./Heermann-nucleosome-density-chr1.pdf> <./Heermann-nucleos
ome-density-chr5.pdf

pdfTeX warning: pdflatex.exe (file ./Heermann-nucleosome-density-chr5.pdf): PDF
 inclusion: multiple pdfs with page group included in a single page
> <./Heermann-nucleosome-density-chr2.pdf

pdfTeX warning: pdflatex.exe (file ./Heermann-nucleosome-density-chr2.pdf): PDF
 inclusion: multiple pdfs with page group included in a single page
> <./Heermann-nucleosome-density-chr6.pdf

pdfTeX warning: pdflatex.exe (file ./Heermann-nucleosome-density-chr6.pdf): PDF
 inclusion: multiple pdfs with page group included in a single page
> <./Heermann-nucleosome-density-chr3.pdf

pdfTeX warning: pdflatex.exe (file ./Heermann-nucleosome-density-chr3.pdf): PDF
 inclusion: multiple pdfs with page group included in a single page
> <./Heermann-nucleosome-density-chr7.pdf

pdfTeX warning: pdflatex.exe (file ./Heermann-nucleosome-density-chr7.pdf): PDF
 inclusion: multiple pdfs with page group included in a single page
> <./Heermann-nucleosome-density-chr4.pdf

pdfTeX warning: pdflatex.exe (file ./Heermann-nucleosome-density-chr4.pdf): PDF
 inclusion: multiple pdfs with page group included in a single page
> <./Heermann-nucleosome-density-chrR.pdf

pdfTeX warning: pdflatex.exe (file ./Heermann-nucleosome-density-chrR.pdf): PDF
 inclusion: multiple pdfs with page group included in a single page
>]

Package hyperref Warning: Token not allowed in a PDF string (PDFDocEncoding):
(hyperref)                removing `math shift' on input line 384.


Package hyperref Warning: Token not allowed in a PDF string (PDFDocEncoding):
(hyperref)                removing `math shift' on input line 384.

<Heermann-nucleosome-density-scaling-indi-2500.pdf, id=460, 597.6729pt x 844.83
629pt>
File: Heermann-nucleosome-density-scaling-indi-2500.pdf Graphic file (type pdf)

<use Heermann-nucleosome-density-scaling-indi-2500.pdf>
Package pdftex.def Info: Heermann-nucleosome-density-scaling-indi-2500.pdf  use
d on input line 390.
(pdftex.def)             Requested size: 435.32422pt x 615.3589pt.

Package natbib Warning: Citation `2020SciPy-NMeth' on page 3 undefined on input
 line 429.


Package natbib Warning: Citation `2020SciPy-NMeth' on page 3 undefined on input
 line 429.

[3pdfTeX warning (ext4): destination with the same identifier (name{table.1}) h
as been already used, duplicate ignored

\AtBegShi@Output ...ipout \box \AtBeginShipoutBox 
                                                  \fi \fi 
l.433 \newpage
              ] [4pdfTeX warning (ext4): destination with the same identifier (
name{figure.2}) has been already used, duplicate ignored

\AtBegShi@Output ...ipout \box \AtBeginShipoutBox 
                                                  \fi \fi 
l.433 \newpage
               <./Heermann-nucleosome-density-scaling-indi-2500.pdf>]

Package hyperref Warning: Token not allowed in a PDF string (PDFDocEncoding):
(hyperref)                removing `math shift' on input line 437.


Package hyperref Warning: Token not allowed in a PDF string (PDFDocEncoding):
(hyperref)                removing `math shift' on input line 437.

<Heermann-nucleosome-density-scaling-indi-5000.pdf, id=515, 597.6729pt x 844.83
629pt>
File: Heermann-nucleosome-density-scaling-indi-5000.pdf Graphic file (type pdf)

<use Heermann-nucleosome-density-scaling-indi-5000.pdf>
Package pdftex.def Info: Heermann-nucleosome-density-scaling-indi-5000.pdf  use
d on input line 444.
(pdftex.def)             Requested size: 435.32422pt x 615.3589pt.

Package natbib Warning: Citation `2020SciPy-NMeth' on page 5 undefined on input
 line 483.


Package natbib Warning: Citation `2020SciPy-NMeth' on page 5 undefined on input
 line 483.

[5pdfTeX warning (ext4): destination with the same identifier (name{table.2}) h
as been already used, duplicate ignored

\AtBegShi@Output ...ipout \box \AtBeginShipoutBox 
                                                  \fi \fi 
l.489 \newpage
              ] [6pdfTeX warning (ext4): destination with the same identifier (
name{figure.3}) has been already used, duplicate ignored

\AtBegShi@Output ...ipout \box \AtBeginShipoutBox 
                                                  \fi \fi 
l.489 \newpage
               <./Heermann-nucleosome-density-scaling-indi-5000.pdf>]
<Heermann-distance-matrix-chr1.pdf, id=567, 462.52798pt x 346.89601pt>
File: Heermann-distance-matrix-chr1.pdf Graphic file (type pdf)
<use Heermann-distance-matrix-chr1.pdf>
Package pdftex.def Info: Heermann-distance-matrix-chr1.pdf  used on input line 
499.
(pdftex.def)             Requested size: 145.11053pt x 108.83348pt.
<Heermann-distance-matrix-chr5.pdf, id=568, 462.52798pt x 346.89601pt>
File: Heermann-distance-matrix-chr5.pdf Graphic file (type pdf)
<use Heermann-distance-matrix-chr5.pdf>
Package pdftex.def Info: Heermann-distance-matrix-chr5.pdf  used on input line 
500.
(pdftex.def)             Requested size: 145.11053pt x 108.83348pt.
<Heermann-distance-matrix-chr2.pdf, id=569, 462.52798pt x 346.89601pt>
File: Heermann-distance-matrix-chr2.pdf Graphic file (type pdf)
<use Heermann-distance-matrix-chr2.pdf>
Package pdftex.def Info: Heermann-distance-matrix-chr2.pdf  used on input line 
501.
(pdftex.def)             Requested size: 145.11053pt x 108.83348pt.
<Heermann-distance-matrix-chr6.pdf, id=570, 462.52798pt x 346.89601pt>
File: Heermann-distance-matrix-chr6.pdf Graphic file (type pdf)
<use Heermann-distance-matrix-chr6.pdf>
Package pdftex.def Info: Heermann-distance-matrix-chr6.pdf  used on input line 
502.
(pdftex.def)             Requested size: 145.11053pt x 108.83348pt.
<Heermann-distance-matrix-chr3.pdf, id=571, 462.52798pt x 346.89601pt>
File: Heermann-distance-matrix-chr3.pdf Graphic file (type pdf)
<use Heermann-distance-matrix-chr3.pdf>
Package pdftex.def Info: Heermann-distance-matrix-chr3.pdf  used on input line 
503.
(pdftex.def)             Requested size: 145.11053pt x 108.83348pt.
<Heermann-distance-matrix-chr7.pdf, id=572, 462.52798pt x 346.89601pt>
File: Heermann-distance-matrix-chr7.pdf Graphic file (type pdf)
<use Heermann-distance-matrix-chr7.pdf>
Package pdftex.def Info: Heermann-distance-matrix-chr7.pdf  used on input line 
504.
(pdftex.def)             Requested size: 145.11053pt x 108.83348pt.
<Heermann-distance-matrix-chr4.pdf, id=573, 462.52798pt x 346.89601pt>
File: Heermann-distance-matrix-chr4.pdf Graphic file (type pdf)
<use Heermann-distance-matrix-chr4.pdf>
Package pdftex.def Info: Heermann-distance-matrix-chr4.pdf  used on input line 
505.
(pdftex.def)             Requested size: 145.11053pt x 108.83348pt.
<Heermann-distance-matrix-chrR.pdf, id=574, 462.52798pt x 346.89601pt>
File: Heermann-distance-matrix-chrR.pdf Graphic file (type pdf)
<use Heermann-distance-matrix-chrR.pdf>
Package pdftex.def Info: Heermann-distance-matrix-chrR.pdf  used on input line 
506.
(pdftex.def)             Requested size: 145.11053pt x 108.83348pt.
 [7pdfTeX warning (ext4): destination with the same identifier (name{figure.4})
 has been already used, duplicate ignored

\AtBegShi@Output ...ipout \box \AtBeginShipoutBox 
                                                  \fi \fi 
l.516 \newpage
               <./Heermann-distance-matrix-chr1.pdf> <./Heermann-distance-matri
x-chr5.pdf

pdfTeX warning: pdflatex.exe (file ./Heermann-distance-matrix-chr5.pdf): PDF in
clusion: multiple pdfs with page group included in a single page
> <./Heermann-distance-matrix-chr2.pdf

pdfTeX warning: pdflatex.exe (file ./Heermann-distance-matrix-chr2.pdf): PDF in
clusion: multiple pdfs with page group included in a single page
> <./Heermann-distance-matrix-chr6.pdf

pdfTeX warning: pdflatex.exe (file ./Heermann-distance-matrix-chr6.pdf): PDF in
clusion: multiple pdfs with page group included in a single page
> <./Heermann-distance-matrix-chr3.pdf

pdfTeX warning: pdflatex.exe (file ./Heermann-distance-matrix-chr3.pdf): PDF in
clusion: multiple pdfs with page group included in a single page
> <./Heermann-distance-matrix-chr7.pdf

pdfTeX warning: pdflatex.exe (file ./Heermann-distance-matrix-chr7.pdf): PDF in
clusion: multiple pdfs with page group included in a single page
> <./Heermann-distance-matrix-chr4.pdf

pdfTeX warning: pdflatex.exe (file ./Heermann-distance-matrix-chr4.pdf): PDF in
clusion: multiple pdfs with page group included in a single page
> <./Heermann-distance-matrix-chrR.pdf

pdfTeX warning: pdflatex.exe (file ./Heermann-distance-matrix-chrR.pdf): PDF in
clusion: multiple pdfs with page group included in a single page
>]
<Heermann-dendrogram-chr1.pdf, id=671, 462.52798pt x 346.89601pt>
File: Heermann-dendrogram-chr1.pdf Graphic file (type pdf)
<use Heermann-dendrogram-chr1.pdf>
Package pdftex.def Info: Heermann-dendrogram-chr1.pdf  used on input line 525.
(pdftex.def)             Requested size: 120.92421pt x 90.69368pt.
<Heermann-dendrogram-chr5.pdf, id=672, 462.52798pt x 346.89601pt>
File: Heermann-dendrogram-chr5.pdf Graphic file (type pdf)
<use Heermann-dendrogram-chr5.pdf>
Package pdftex.def Info: Heermann-dendrogram-chr5.pdf  used on input line 526.
(pdftex.def)             Requested size: 120.92421pt x 90.69368pt.
<Heermann-dendrogram-chr2.pdf, id=673, 462.52798pt x 346.89601pt>
File: Heermann-dendrogram-chr2.pdf Graphic file (type pdf)
<use Heermann-dendrogram-chr2.pdf>
Package pdftex.def Info: Heermann-dendrogram-chr2.pdf  used on input line 527.
(pdftex.def)             Requested size: 120.92421pt x 90.69368pt.
<Heermann-dendrogram-chr6.pdf, id=674, 462.52798pt x 346.89601pt>
File: Heermann-dendrogram-chr6.pdf Graphic file (type pdf)
<use Heermann-dendrogram-chr6.pdf>
Package pdftex.def Info: Heermann-dendrogram-chr6.pdf  used on input line 528.
(pdftex.def)             Requested size: 120.92421pt x 90.69368pt.
<Heermann-dendrogram-chr3.pdf, id=675, 462.52798pt x 346.89601pt>
File: Heermann-dendrogram-chr3.pdf Graphic file (type pdf)
<use Heermann-dendrogram-chr3.pdf>
Package pdftex.def Info: Heermann-dendrogram-chr3.pdf  used on input line 529.
(pdftex.def)             Requested size: 120.92421pt x 90.69368pt.
<Heermann-dendrogram-chr7.pdf, id=676, 462.52798pt x 346.89601pt>
File: Heermann-dendrogram-chr7.pdf Graphic file (type pdf)
<use Heermann-dendrogram-chr7.pdf>
Package pdftex.def Info: Heermann-dendrogram-chr7.pdf  used on input line 530.
(pdftex.def)             Requested size: 120.92421pt x 90.69368pt.
<Heermann-dendrogram-chr4.pdf, id=677, 462.52798pt x 346.89601pt>
File: Heermann-dendrogram-chr4.pdf Graphic file (type pdf)
<use Heermann-dendrogram-chr4.pdf>
Package pdftex.def Info: Heermann-dendrogram-chr4.pdf  used on input line 531.
(pdftex.def)             Requested size: 120.92421pt x 90.69368pt.
<Heermann-dendrogram-chrR.pdf, id=678, 462.52798pt x 346.89601pt>
File: Heermann-dendrogram-chrR.pdf Graphic file (type pdf)
<use Heermann-dendrogram-chrR.pdf>
Package pdftex.def Info: Heermann-dendrogram-chrR.pdf  used on input line 532.
(pdftex.def)             Requested size: 120.92421pt x 90.69368pt.


Package natbib Warning: Citation `2020SciPy-NMeth' on page 8 undefined on input
 line 539.


Package natbib Warning: Citation `2020SciPy-NMeth' on page 8 undefined on input
 line 539.

[8pdfTeX warning (ext4): destination with the same identifier (name{figure.5}) 
has been already used, duplicate ignored

\AtBegShi@Output ...ipout \box \AtBeginShipoutBox 
                                                  \fi \fi 
l.544 \newpage
               <./Heermann-dendrogram-chr1.pdf> <./Heermann-dendrogram-chr5.pdf


pdfTeX warning: pdflatex.exe (file ./Heermann-dendrogram-chr5.pdf): PDF inclusi
on: multiple pdfs with page group included in a single page
> <./Heermann-dendrogram-chr2.pdf

pdfTeX warning: pdflatex.exe (file ./Heermann-dendrogram-chr2.pdf): PDF inclusi
on: multiple pdfs with page group included in a single page
> <./Heermann-dendrogram-chr6.pdf

pdfTeX warning: pdflatex.exe (file ./Heermann-dendrogram-chr6.pdf): PDF inclusi
on: multiple pdfs with page group included in a single page
> <./Heermann-dendrogram-chr3.pdf

pdfTeX warning: pdflatex.exe (file ./Heermann-dendrogram-chr3.pdf): PDF inclusi
on: multiple pdfs with page group included in a single page
> <./Heermann-dendrogram-chr7.pdf

pdfTeX warning: pdflatex.exe (file ./Heermann-dendrogram-chr7.pdf): PDF inclusi
on: multiple pdfs with page group included in a single page
> <./Heermann-dendrogram-chr4.pdf

pdfTeX warning: pdflatex.exe (file ./Heermann-dendrogram-chr4.pdf): PDF inclusi
on: multiple pdfs with page group included in a single page
> <./Heermann-dendrogram-chrR.pdf

pdfTeX warning: pdflatex.exe (file ./Heermann-dendrogram-chrR.pdf): PDF inclusi
on: multiple pdfs with page group included in a single page
>]
<Heermann-dendrogram-distance-matrix-chr1.pdf, id=952, 462.52798pt x 346.89601p
t>
File: Heermann-dendrogram-distance-matrix-chr1.pdf Graphic file (type pdf)
<use Heermann-dendrogram-distance-matrix-chr1.pdf>
Package pdftex.def Info: Heermann-dendrogram-distance-matrix-chr1.pdf  used on 
input line 554.
(pdftex.def)             Requested size: 120.92421pt x 90.69368pt.
<Heermann-dendrogram-distance-matrix-chr5.pdf, id=953, 462.52798pt x 346.89601p
t>
File: Heermann-dendrogram-distance-matrix-chr5.pdf Graphic file (type pdf)
<use Heermann-dendrogram-distance-matrix-chr5.pdf>
Package pdftex.def Info: Heermann-dendrogram-distance-matrix-chr5.pdf  used on 
input line 555.
(pdftex.def)             Requested size: 120.92421pt x 90.69368pt.
<Heermann-dendrogram-distance-matrix-chr2.pdf, id=954, 462.52798pt x 346.89601p
t>
File: Heermann-dendrogram-distance-matrix-chr2.pdf Graphic file (type pdf)
<use Heermann-dendrogram-distance-matrix-chr2.pdf>
Package pdftex.def Info: Heermann-dendrogram-distance-matrix-chr2.pdf  used on 
input line 556.
(pdftex.def)             Requested size: 120.92421pt x 90.69368pt.
<Heermann-dendrogram-distance-matrix-chr6.pdf, id=955, 462.52798pt x 346.89601p
t>
File: Heermann-dendrogram-distance-matrix-chr6.pdf Graphic file (type pdf)
<use Heermann-dendrogram-distance-matrix-chr6.pdf>
Package pdftex.def Info: Heermann-dendrogram-distance-matrix-chr6.pdf  used on 
input line 557.
(pdftex.def)             Requested size: 120.92421pt x 90.69368pt.
<Heermann-dendrogram-distance-matrix-chr3.pdf, id=956, 462.52798pt x 346.89601p
t>
File: Heermann-dendrogram-distance-matrix-chr3.pdf Graphic file (type pdf)
<use Heermann-dendrogram-distance-matrix-chr3.pdf>
Package pdftex.def Info: Heermann-dendrogram-distance-matrix-chr3.pdf  used on 
input line 558.
(pdftex.def)             Requested size: 120.92421pt x 90.69368pt.
<Heermann-dendrogram-distance-matrix-chr7.pdf, id=957, 462.52798pt x 346.89601p
t>
File: Heermann-dendrogram-distance-matrix-chr7.pdf Graphic file (type pdf)
<use Heermann-dendrogram-distance-matrix-chr7.pdf>
Package pdftex.def Info: Heermann-dendrogram-distance-matrix-chr7.pdf  used on 
input line 559.
(pdftex.def)             Requested size: 120.92421pt x 90.69368pt.
<Heermann-dendrogram-distance-matrix-chr4.pdf, id=958, 462.52798pt x 346.89601p
t>
File: Heermann-dendrogram-distance-matrix-chr4.pdf Graphic file (type pdf)
<use Heermann-dendrogram-distance-matrix-chr4.pdf>
Package pdftex.def Info: Heermann-dendrogram-distance-matrix-chr4.pdf  used on 
input line 560.
(pdftex.def)             Requested size: 120.92421pt x 90.69368pt.
<Heermann-dendrogram-distance-matrix-chrR.pdf, id=959, 462.52798pt x 346.89601p
t>
File: Heermann-dendrogram-distance-matrix-chrR.pdf Graphic file (type pdf)
<use Heermann-dendrogram-distance-matrix-chrR.pdf>
Package pdftex.def Info: Heermann-dendrogram-distance-matrix-chrR.pdf  used on 
input line 561.
(pdftex.def)             Requested size: 120.92421pt x 90.69368pt.
 [9pdfTeX warning (ext4): destination with the same identifier (name{figure.6})
 has been already used, duplicate ignored

\AtBegShi@Output ...ipout \box \AtBeginShipoutBox 
                                                  \fi \fi 
l.572 \newpage
               <./Heermann-dendrogram-distance-matrix-chr1.pdf> <./Heermann-den
drogram-distance-matrix-chr5.pdf

pdfTeX warning: pdflatex.exe (file ./Heermann-dendrogram-distance-matrix-chr5.p
df): PDF inclusion: multiple pdfs with page group included in a single page
> <./Heermann-dendrogram-distance-matrix-chr2.pdf

pdfTeX warning: pdflatex.exe (file ./Heermann-dendrogram-distance-matrix-chr2.p
df): PDF inclusion: multiple pdfs with page group included in a single page
> <./Heermann-dendrogram-distance-matrix-chr6.pdf

pdfTeX warning: pdflatex.exe (file ./Heermann-dendrogram-distance-matrix-chr6.p
df): PDF inclusion: multiple pdfs with page group included in a single page
> <./Heermann-dendrogram-distance-matrix-chr3.pdf

pdfTeX warning: pdflatex.exe (file ./Heermann-dendrogram-distance-matrix-chr3.p
df): PDF inclusion: multiple pdfs with page group included in a single page
> <./Heermann-dendrogram-distance-matrix-chr7.pdf

pdfTeX warning: pdflatex.exe (file ./Heermann-dendrogram-distance-matrix-chr7.p
df): PDF inclusion: multiple pdfs with page group included in a single page
> <./Heermann-dendrogram-distance-matrix-chr4.pdf

pdfTeX warning: pdflatex.exe (file ./Heermann-dendrogram-distance-matrix-chr4.p
df): PDF inclusion: multiple pdfs with page group included in a single page
> <./Heermann-dendrogram-distance-matrix-chrR.pdf

pdfTeX warning: pdflatex.exe (file ./Heermann-dendrogram-distance-matrix-chrR.p
df): PDF inclusion: multiple pdfs with page group included in a single page
>]
<Heermann-cluster-gene-density-chr1.pdf, id=1055, 597.6729pt x 844.83629pt>
File: Heermann-cluster-gene-density-chr1.pdf Graphic file (type pdf)
<use Heermann-cluster-gene-density-chr1.pdf>
Package pdftex.def Info: Heermann-cluster-gene-density-chr1.pdf  used on input 
line 582.
(pdftex.def)             Requested size: 120.92421pt x 170.92372pt.
<Heermann-cluster-gene-density-chr5.pdf, id=1056, 597.6729pt x 844.83629pt>
File: Heermann-cluster-gene-density-chr5.pdf Graphic file (type pdf)
<use Heermann-cluster-gene-density-chr5.pdf>
Package pdftex.def Info: Heermann-cluster-gene-density-chr5.pdf  used on input 
line 583.
(pdftex.def)             Requested size: 120.92421pt x 170.92372pt.
<Heermann-cluster-gene-density-chr2.pdf, id=1057, 597.6729pt x 844.83629pt>
File: Heermann-cluster-gene-density-chr2.pdf Graphic file (type pdf)
<use Heermann-cluster-gene-density-chr2.pdf>
Package pdftex.def Info: Heermann-cluster-gene-density-chr2.pdf  used on input 
line 584.
(pdftex.def)             Requested size: 120.92421pt x 170.92372pt.
<Heermann-cluster-gene-density-chr6.pdf, id=1058, 597.6729pt x 844.83629pt>
File: Heermann-cluster-gene-density-chr6.pdf Graphic file (type pdf)
<use Heermann-cluster-gene-density-chr6.pdf>
Package pdftex.def Info: Heermann-cluster-gene-density-chr6.pdf  used on input 
line 585.
(pdftex.def)             Requested size: 120.92421pt x 170.92372pt.
 [10pdfTeX warning (ext4): destination with the same identifier (name{figure.7}
) has been already used, duplicate ignored

\AtBegShi@Output ...ipout \box \AtBeginShipoutBox 
                                                  \fi \fi 
l.594  \newpage
                <./Heermann-cluster-gene-density-chr1.pdf> <./Heermann-cluster-
gene-density-chr5.pdf

pdfTeX warning: pdflatex.exe (file ./Heermann-cluster-gene-density-chr5.pdf): P
DF inclusion: multiple pdfs with page group included in a single page
> <./Heermann-cluster-gene-density-chr2.pdf

pdfTeX warning: pdflatex.exe (file ./Heermann-cluster-gene-density-chr2.pdf): P
DF inclusion: multiple pdfs with page group included in a single page
> <./Heermann-cluster-gene-density-chr6.pdf

pdfTeX warning: pdflatex.exe (file ./Heermann-cluster-gene-density-chr6.pdf): P
DF inclusion: multiple pdfs with page group included in a single page
>]
<Heermann-cluster-gene-density-chr3.pdf, id=1258, 597.6729pt x 844.83629pt>
File: Heermann-cluster-gene-density-chr3.pdf Graphic file (type pdf)
<use Heermann-cluster-gene-density-chr3.pdf>
Package pdftex.def Info: Heermann-cluster-gene-density-chr3.pdf  used on input 
line 599.
(pdftex.def)             Requested size: 120.92421pt x 170.92372pt.
<Heermann-cluster-gene-density-chr7.pdf, id=1259, 597.6729pt x 844.83629pt>
File: Heermann-cluster-gene-density-chr7.pdf Graphic file (type pdf)
<use Heermann-cluster-gene-density-chr7.pdf>
Package pdftex.def Info: Heermann-cluster-gene-density-chr7.pdf  used on input 
line 600.
(pdftex.def)             Requested size: 120.92421pt x 170.92372pt.
<Heermann-cluster-gene-density-chr4.pdf, id=1260, 597.6729pt x 844.83629pt>
File: Heermann-cluster-gene-density-chr4.pdf Graphic file (type pdf)
<use Heermann-cluster-gene-density-chr4.pdf>
Package pdftex.def Info: Heermann-cluster-gene-density-chr4.pdf  used on input 
line 601.
(pdftex.def)             Requested size: 120.92421pt x 170.92372pt.
<Heermann-cluster-gene-density-chrR.pdf, id=1261, 597.6729pt x 844.83629pt>
File: Heermann-cluster-gene-density-chrR.pdf Graphic file (type pdf)
<use Heermann-cluster-gene-density-chrR.pdf>
Package pdftex.def Info: Heermann-cluster-gene-density-chrR.pdf  used on input 
line 602.
(pdftex.def)             Requested size: 120.92421pt x 170.92372pt.
 [11pdfTeX warning (ext4): destination with the same identifier (name{figure.8}
) has been already used, duplicate ignored

\AtBegShi@Output ...ipout \box \AtBeginShipoutBox 
                                                  \fi \fi 
l.611 \newpage
               <./Heermann-cluster-gene-density-chr3.pdf> <./Heermann-cluster-g
ene-density-chr7.pdf

pdfTeX warning: pdflatex.exe (file ./Heermann-cluster-gene-density-chr7.pdf): P
DF inclusion: multiple pdfs with page group included in a single page
> <./Heermann-cluster-gene-density-chr4.pdf

pdfTeX warning: pdflatex.exe (file ./Heermann-cluster-gene-density-chr4.pdf): P
DF inclusion: multiple pdfs with page group included in a single page
> <./Heermann-cluster-gene-density-chrR.pdf

pdfTeX warning: pdflatex.exe (file ./Heermann-cluster-gene-density-chrR.pdf): P
DF inclusion: multiple pdfs with page group included in a single page
>]
<Heermann-cluster-correlation-function-1f77b4-chr1.pdf, id=1459, 597.6729pt x 8
44.83629pt>
File: Heermann-cluster-correlation-function-1f77b4-chr1.pdf Graphic file (type 
pdf)
<use Heermann-cluster-correlation-function-1f77b4-chr1.pdf>
Package pdftex.def Info: Heermann-cluster-correlation-function-1f77b4-chr1.pdf 
 used on input line 624.
(pdftex.def)             Requested size: 120.92421pt x 170.92372pt.
<Heermann-cluster-correlation-function-aec7e8-chr1.pdf, id=1460, 597.6729pt x 8
44.83629pt>
File: Heermann-cluster-correlation-function-aec7e8-chr1.pdf Graphic file (type 
pdf)
<use Heermann-cluster-correlation-function-aec7e8-chr1.pdf>
Package pdftex.def Info: Heermann-cluster-correlation-function-aec7e8-chr1.pdf 
 used on input line 625.
(pdftex.def)             Requested size: 120.92421pt x 170.92372pt.
<Heermann-cluster-correlation-function-ff7f0e-chr1.pdf, id=1461, 597.6729pt x 8
44.83629pt>
File: Heermann-cluster-correlation-function-ff7f0e-chr1.pdf Graphic file (type 
pdf)
<use Heermann-cluster-correlation-function-ff7f0e-chr1.pdf>
Package pdftex.def Info: Heermann-cluster-correlation-function-ff7f0e-chr1.pdf 
 used on input line 626.
(pdftex.def)             Requested size: 120.92421pt x 170.92372pt.
 [12pdfTeX warning (ext4): destination with the same identifier (name{figure.9}
) has been already used, duplicate ignored

\AtBegShi@Output ...ipout \box \AtBeginShipoutBox 
                                                  \fi \fi 
l.636 \newpage
               <./Heermann-cluster-correlation-function-1f77b4-chr1.pdf> <./Hee
rmann-cluster-correlation-function-aec7e8-chr1.pdf

pdfTeX warning: pdflatex.exe (file ./Heermann-cluster-correlation-function-aec7
e8-chr1.pdf): PDF inclusion: multiple pdfs with page group included in a single
 page
> <./Heermann-cluster-correlation-function-ff7f0e-chr1.pdf

pdfTeX warning: pdflatex.exe (file ./Heermann-cluster-correlation-function-ff7f
0e-chr1.pdf): PDF inclusion: multiple pdfs with page group included in a single
 page
>]
<Heermann-cluster-correlation-function-1f77b4-chr2.pdf, id=1567, 597.6729pt x 8
44.83629pt>
File: Heermann-cluster-correlation-function-1f77b4-chr2.pdf Graphic file (type 
pdf)
<use Heermann-cluster-correlation-function-1f77b4-chr2.pdf>
Package pdftex.def Info: Heermann-cluster-correlation-function-1f77b4-chr2.pdf 
 used on input line 644.
(pdftex.def)             Requested size: 120.92421pt x 170.92372pt.
<Heermann-cluster-correlation-function-aec7e8-chr2.pdf, id=1568, 597.6729pt x 8
44.83629pt>
File: Heermann-cluster-correlation-function-aec7e8-chr2.pdf Graphic file (type 
pdf)
<use Heermann-cluster-correlation-function-aec7e8-chr2.pdf>
Package pdftex.def Info: Heermann-cluster-correlation-function-aec7e8-chr2.pdf 
 used on input line 645.
(pdftex.def)             Requested size: 120.92421pt x 170.92372pt.
<Heermann-cluster-correlation-function-2ca02c-chr2.pdf, id=1569, 597.6729pt x 8
44.83629pt>
File: Heermann-cluster-correlation-function-2ca02c-chr2.pdf Graphic file (type 
pdf)
<use Heermann-cluster-correlation-function-2ca02c-chr2.pdf>
Package pdftex.def Info: Heermann-cluster-correlation-function-2ca02c-chr2.pdf 
 used on input line 646.
(pdftex.def)             Requested size: 120.92421pt x 170.92372pt.
<Heermann-cluster-correlation-function-ff7f0e-chr2.pdf, id=1570, 597.6729pt x 8
44.83629pt>
File: Heermann-cluster-correlation-function-ff7f0e-chr2.pdf Graphic file (type 
pdf)
<use Heermann-cluster-correlation-function-ff7f0e-chr2.pdf>
Package pdftex.def Info: Heermann-cluster-correlation-function-ff7f0e-chr2.pdf 
 used on input line 647.
(pdftex.def)             Requested size: 120.92421pt x 170.92372pt.
<Heermann-cluster-correlation-function-ffbb78-chr2.pdf, id=1571, 597.6729pt x 8
44.83629pt>
File: Heermann-cluster-correlation-function-ffbb78-chr2.pdf Graphic file (type 
pdf)
<use Heermann-cluster-correlation-function-ffbb78-chr2.pdf>
Package pdftex.def Info: Heermann-cluster-correlation-function-ffbb78-chr2.pdf 
 used on input line 648.
(pdftex.def)             Requested size: 120.92421pt x 170.92372pt.
 [13pdfTeX warning (ext4): destination with the same identifier (name{figure.10
}) has been already used, duplicate ignored

\AtBegShi@Output ...ipout \box \AtBeginShipoutBox 
                                                  \fi \fi 
l.658 \newpage
               <./Heermann-cluster-correlation-function-1f77b4-chr2.pdf> <./Hee
rmann-cluster-correlation-function-aec7e8-chr2.pdf

pdfTeX warning: pdflatex.exe (file ./Heermann-cluster-correlation-function-aec7
e8-chr2.pdf): PDF inclusion: multiple pdfs with page group included in a single
 page
> <./Heermann-cluster-correlation-function-2ca02c-chr2.pdf

pdfTeX warning: pdflatex.exe (file ./Heermann-cluster-correlation-function-2ca0
2c-chr2.pdf): PDF inclusion: multiple pdfs with page group included in a single
 page
> <./Heermann-cluster-correlation-function-ff7f0e-chr2.pdf

pdfTeX warning: pdflatex.exe (file ./Heermann-cluster-correlation-function-ff7f
0e-chr2.pdf): PDF inclusion: multiple pdfs with page group included in a single
 page
> <./Heermann-cluster-correlation-function-ffbb78-chr2.pdf

pdfTeX warning: pdflatex.exe (file ./Heermann-cluster-correlation-function-ffbb
78-chr2.pdf): PDF inclusion: multiple pdfs with page group included in a single
 page
>]
<Heermann-cluster-correlation-function-1f77b4-chr3.pdf, id=1748, 597.6729pt x 8
44.83629pt>
File: Heermann-cluster-correlation-function-1f77b4-chr3.pdf Graphic file (type 
pdf)
<use Heermann-cluster-correlation-function-1f77b4-chr3.pdf>
Package pdftex.def Info: Heermann-cluster-correlation-function-1f77b4-chr3.pdf 
 used on input line 666.
(pdftex.def)             Requested size: 120.92421pt x 170.92372pt.
<Heermann-cluster-correlation-function-aec7e8-chr3.pdf, id=1749, 597.6729pt x 8
44.83629pt>
File: Heermann-cluster-correlation-function-aec7e8-chr3.pdf Graphic file (type 
pdf)
<use Heermann-cluster-correlation-function-aec7e8-chr3.pdf>
Package pdftex.def Info: Heermann-cluster-correlation-function-aec7e8-chr3.pdf 
 used on input line 667.
(pdftex.def)             Requested size: 120.92421pt x 170.92372pt.
<Heermann-cluster-correlation-function-ff7f0e-chr3.pdf, id=1750, 597.6729pt x 8
44.83629pt>
File: Heermann-cluster-correlation-function-ff7f0e-chr3.pdf Graphic file (type 
pdf)
<use Heermann-cluster-correlation-function-ff7f0e-chr3.pdf>
Package pdftex.def Info: Heermann-cluster-correlation-function-ff7f0e-chr3.pdf 
 used on input line 668.
(pdftex.def)             Requested size: 120.92421pt x 170.92372pt.
<Heermann-cluster-correlation-function-ffbb78-chr3.pdf, id=1751, 597.6729pt x 8
44.83629pt>
File: Heermann-cluster-correlation-function-ffbb78-chr3.pdf Graphic file (type 
pdf)
<use Heermann-cluster-correlation-function-ffbb78-chr3.pdf>
Package pdftex.def Info: Heermann-cluster-correlation-function-ffbb78-chr3.pdf 
 used on input line 669.
(pdftex.def)             Requested size: 120.92421pt x 170.92372pt.
 [14pdfTeX warning (ext4): destination with the same identifier (name{figure.11
}) has been already used, duplicate ignored

\AtBegShi@Output ...ipout \box \AtBeginShipoutBox 
                                                  \fi \fi 
l.678 \newpage
               <./Heermann-cluster-correlation-function-1f77b4-chr3.pdf> <./Hee
rmann-cluster-correlation-function-aec7e8-chr3.pdf

pdfTeX warning: pdflatex.exe (file ./Heermann-cluster-correlation-function-aec7
e8-chr3.pdf): PDF inclusion: multiple pdfs with page group included in a single
 page
> <./Heermann-cluster-correlation-function-ff7f0e-chr3.pdf

pdfTeX warning: pdflatex.exe (file ./Heermann-cluster-correlation-function-ff7f
0e-chr3.pdf): PDF inclusion: multiple pdfs with page group included in a single
 page
> <./Heermann-cluster-correlation-function-ffbb78-chr3.pdf

pdfTeX warning: pdflatex.exe (file ./Heermann-cluster-correlation-function-ffbb
78-chr3.pdf): PDF inclusion: multiple pdfs with page group included in a single
 page
>]
<Heermann-cluster-correlation-function-1f77b4-chr4.pdf, id=1891, 597.6729pt x 8
44.83629pt>
File: Heermann-cluster-correlation-function-1f77b4-chr4.pdf Graphic file (type 
pdf)
<use Heermann-cluster-correlation-function-1f77b4-chr4.pdf>
Package pdftex.def Info: Heermann-cluster-correlation-function-1f77b4-chr4.pdf 
 used on input line 686.
(pdftex.def)             Requested size: 120.92421pt x 170.92372pt.
<Heermann-cluster-correlation-function-aec7e8-chr4.pdf, id=1892, 597.6729pt x 8
44.83629pt>
File: Heermann-cluster-correlation-function-aec7e8-chr4.pdf Graphic file (type 
pdf)
<use Heermann-cluster-correlation-function-aec7e8-chr4.pdf>
Package pdftex.def Info: Heermann-cluster-correlation-function-aec7e8-chr4.pdf 
 used on input line 687.
(pdftex.def)             Requested size: 120.92421pt x 170.92372pt.
<Heermann-cluster-correlation-function-ff7f0e-chr4.pdf, id=1893, 597.6729pt x 8
44.83629pt>
File: Heermann-cluster-correlation-function-ff7f0e-chr4.pdf Graphic file (type 
pdf)
<use Heermann-cluster-correlation-function-ff7f0e-chr4.pdf>
Package pdftex.def Info: Heermann-cluster-correlation-function-ff7f0e-chr4.pdf 
 used on input line 688.
(pdftex.def)             Requested size: 120.92421pt x 170.92372pt.
<Heermann-cluster-correlation-function-ffbb78-chr4.pdf, id=1894, 597.6729pt x 8
44.83629pt>
File: Heermann-cluster-correlation-function-ffbb78-chr4.pdf Graphic file (type 
pdf)
<use Heermann-cluster-correlation-function-ffbb78-chr4.pdf>
Package pdftex.def Info: Heermann-cluster-correlation-function-ffbb78-chr4.pdf 
 used on input line 689.
(pdftex.def)             Requested size: 120.92421pt x 170.92372pt.
 [15pdfTeX warning (ext4): destination with the same identifier (name{figure.12
}) has been already used, duplicate ignored

\AtBegShi@Output ...ipout \box \AtBeginShipoutBox 
                                                  \fi \fi 
l.698 \newpage
               <./Heermann-cluster-correlation-function-1f77b4-chr4.pdf> <./Hee
rmann-cluster-correlation-function-aec7e8-chr4.pdf

pdfTeX warning: pdflatex.exe (file ./Heermann-cluster-correlation-function-aec7
e8-chr4.pdf): PDF inclusion: multiple pdfs with page group included in a single
 page
> <./Heermann-cluster-correlation-function-ff7f0e-chr4.pdf

pdfTeX warning: pdflatex.exe (file ./Heermann-cluster-correlation-function-ff7f
0e-chr4.pdf): PDF inclusion: multiple pdfs with page group included in a single
 page
> <./Heermann-cluster-correlation-function-ffbb78-chr4.pdf

pdfTeX warning: pdflatex.exe (file ./Heermann-cluster-correlation-function-ffbb
78-chr4.pdf): PDF inclusion: multiple pdfs with page group included in a single
 page
>]
<Heermann-cluster-correlation-function-1f77b4-chr5.pdf, id=2035, 597.6729pt x 8
44.83629pt>
File: Heermann-cluster-correlation-function-1f77b4-chr5.pdf Graphic file (type 
pdf)
<use Heermann-cluster-correlation-function-1f77b4-chr5.pdf>
Package pdftex.def Info: Heermann-cluster-correlation-function-1f77b4-chr5.pdf 
 used on input line 706.
(pdftex.def)             Requested size: 120.92421pt x 170.92372pt.
<Heermann-cluster-correlation-function-2ca02c-chr5.pdf, id=2036, 597.6729pt x 8
44.83629pt>
File: Heermann-cluster-correlation-function-2ca02c-chr5.pdf Graphic file (type 
pdf)
<use Heermann-cluster-correlation-function-2ca02c-chr5.pdf>
Package pdftex.def Info: Heermann-cluster-correlation-function-2ca02c-chr5.pdf 
 used on input line 707.
(pdftex.def)             Requested size: 120.92421pt x 170.92372pt.
<Heermann-cluster-correlation-function-aec7e8-chr5.pdf, id=2037, 597.6729pt x 8
44.83629pt>
File: Heermann-cluster-correlation-function-aec7e8-chr5.pdf Graphic file (type 
pdf)
<use Heermann-cluster-correlation-function-aec7e8-chr5.pdf>
Package pdftex.def Info: Heermann-cluster-correlation-function-aec7e8-chr5.pdf 
 used on input line 708.
(pdftex.def)             Requested size: 120.92421pt x 170.92372pt.
<Heermann-cluster-correlation-function-ff7f0e-chr5.pdf, id=2038, 597.6729pt x 8
44.83629pt>
File: Heermann-cluster-correlation-function-ff7f0e-chr5.pdf Graphic file (type 
pdf)
<use Heermann-cluster-correlation-function-ff7f0e-chr5.pdf>
Package pdftex.def Info: Heermann-cluster-correlation-function-ff7f0e-chr5.pdf 
 used on input line 709.
(pdftex.def)             Requested size: 120.92421pt x 170.92372pt.
<Heermann-cluster-correlation-function-ffbb78-chr5.pdf, id=2039, 597.6729pt x 8
44.83629pt>
File: Heermann-cluster-correlation-function-ffbb78-chr5.pdf Graphic file (type 
pdf)
<use Heermann-cluster-correlation-function-ffbb78-chr5.pdf>
Package pdftex.def Info: Heermann-cluster-correlation-function-ffbb78-chr5.pdf 
 used on input line 710.
(pdftex.def)             Requested size: 120.92421pt x 170.92372pt.
 [16pdfTeX warning (ext4): destination with the same identifier (name{figure.13
}) has been already used, duplicate ignored

\AtBegShi@Output ...ipout \box \AtBeginShipoutBox 
                                                  \fi \fi 
l.719 \newpage
               <./Heermann-cluster-correlation-function-1f77b4-chr5.pdf> <./Hee
rmann-cluster-correlation-function-2ca02c-chr5.pdf

pdfTeX warning: pdflatex.exe (file ./Heermann-cluster-correlation-function-2ca0
2c-chr5.pdf): PDF inclusion: multiple pdfs with page group included in a single
 page
> <./Heermann-cluster-correlation-function-aec7e8-chr5.pdf

pdfTeX warning: pdflatex.exe (file ./Heermann-cluster-correlation-function-aec7
e8-chr5.pdf): PDF inclusion: multiple pdfs with page group included in a single
 page
> <./Heermann-cluster-correlation-function-ff7f0e-chr5.pdf

pdfTeX warning: pdflatex.exe (file ./Heermann-cluster-correlation-function-ff7f
0e-chr5.pdf): PDF inclusion: multiple pdfs with page group included in a single
 page
> <./Heermann-cluster-correlation-function-ffbb78-chr5.pdf

pdfTeX warning: pdflatex.exe (file ./Heermann-cluster-correlation-function-ffbb
78-chr5.pdf): PDF inclusion: multiple pdfs with page group included in a single
 page
>]
<Heermann-cluster-correlation-function-1f77b4-chr6.pdf, id=2212, 597.6729pt x 8
44.83629pt>
File: Heermann-cluster-correlation-function-1f77b4-chr6.pdf Graphic file (type 
pdf)
<use Heermann-cluster-correlation-function-1f77b4-chr6.pdf>
Package pdftex.def Info: Heermann-cluster-correlation-function-1f77b4-chr6.pdf 
 used on input line 727.
(pdftex.def)             Requested size: 120.92421pt x 170.92372pt.
<Heermann-cluster-correlation-function-aec7e8-chr6.pdf, id=2213, 597.6729pt x 8
44.83629pt>
File: Heermann-cluster-correlation-function-aec7e8-chr6.pdf Graphic file (type 
pdf)
<use Heermann-cluster-correlation-function-aec7e8-chr6.pdf>
Package pdftex.def Info: Heermann-cluster-correlation-function-aec7e8-chr6.pdf 
 used on input line 728.
(pdftex.def)             Requested size: 120.92421pt x 170.92372pt.
<Heermann-cluster-correlation-function-ff7f0e-chr6.pdf, id=2214, 597.6729pt x 8
44.83629pt>
File: Heermann-cluster-correlation-function-ff7f0e-chr6.pdf Graphic file (type 
pdf)
<use Heermann-cluster-correlation-function-ff7f0e-chr6.pdf>
Package pdftex.def Info: Heermann-cluster-correlation-function-ff7f0e-chr6.pdf 
 used on input line 729.
(pdftex.def)             Requested size: 120.92421pt x 170.92372pt.
<Heermann-cluster-correlation-function-ffbb78-chr6.pdf, id=2215, 597.6729pt x 8
44.83629pt>
File: Heermann-cluster-correlation-function-ffbb78-chr6.pdf Graphic file (type 
pdf)
<use Heermann-cluster-correlation-function-ffbb78-chr6.pdf>
Package pdftex.def Info: Heermann-cluster-correlation-function-ffbb78-chr6.pdf 
 used on input line 730.
(pdftex.def)             Requested size: 120.92421pt x 170.92372pt.
 [17pdfTeX warning (ext4): destination with the same identifier (name{figure.14
}) has been already used, duplicate ignored

\AtBegShi@Output ...ipout \box \AtBeginShipoutBox 
                                                  \fi \fi 
l.739 \newpage
               <./Heermann-cluster-correlation-function-1f77b4-chr6.pdf> <./Hee
rmann-cluster-correlation-function-aec7e8-chr6.pdf

pdfTeX warning: pdflatex.exe (file ./Heermann-cluster-correlation-function-aec7
e8-chr6.pdf): PDF inclusion: multiple pdfs with page group included in a single
 page
> <./Heermann-cluster-correlation-function-ff7f0e-chr6.pdf

pdfTeX warning: pdflatex.exe (file ./Heermann-cluster-correlation-function-ff7f
0e-chr6.pdf): PDF inclusion: multiple pdfs with page group included in a single
 page
> <./Heermann-cluster-correlation-function-ffbb78-chr6.pdf

pdfTeX warning: pdflatex.exe (file ./Heermann-cluster-correlation-function-ffbb
78-chr6.pdf): PDF inclusion: multiple pdfs with page group included in a single
 page
>]
<Heermann-cluster-correlation-function-1f77b4-chr7.pdf, id=2356, 597.6729pt x 8
44.83629pt>
File: Heermann-cluster-correlation-function-1f77b4-chr7.pdf Graphic file (type 
pdf)
<use Heermann-cluster-correlation-function-1f77b4-chr7.pdf>
Package pdftex.def Info: Heermann-cluster-correlation-function-1f77b4-chr7.pdf 
 used on input line 747.
(pdftex.def)             Requested size: 120.92421pt x 170.92372pt.
<Heermann-cluster-correlation-function-aec7e8-chr7.pdf, id=2357, 597.6729pt x 8
44.83629pt>
File: Heermann-cluster-correlation-function-aec7e8-chr7.pdf Graphic file (type 
pdf)
<use Heermann-cluster-correlation-function-aec7e8-chr7.pdf>
Package pdftex.def Info: Heermann-cluster-correlation-function-aec7e8-chr7.pdf 
 used on input line 748.
(pdftex.def)             Requested size: 120.92421pt x 170.92372pt.
<Heermann-cluster-correlation-function-ff7f0e-chr7.pdf, id=2358, 597.6729pt x 8
44.83629pt>
File: Heermann-cluster-correlation-function-ff7f0e-chr7.pdf Graphic file (type 
pdf)
<use Heermann-cluster-correlation-function-ff7f0e-chr7.pdf>
Package pdftex.def Info: Heermann-cluster-correlation-function-ff7f0e-chr7.pdf 
 used on input line 749.
(pdftex.def)             Requested size: 120.92421pt x 170.92372pt.
<Heermann-cluster-correlation-function-ffbb78-chr7.pdf, id=2359, 597.6729pt x 8
44.83629pt>
File: Heermann-cluster-correlation-function-ffbb78-chr7.pdf Graphic file (type 
pdf)
<use Heermann-cluster-correlation-function-ffbb78-chr7.pdf>
Package pdftex.def Info: Heermann-cluster-correlation-function-ffbb78-chr7.pdf 
 used on input line 750.
(pdftex.def)             Requested size: 120.92421pt x 170.92372pt.
 [18pdfTeX warning (ext4): destination with the same identifier (name{figure.15
}) has been already used, duplicate ignored

\AtBegShi@Output ...ipout \box \AtBeginShipoutBox 
                                                  \fi \fi 
l.760 \newpage
               <./Heermann-cluster-correlation-function-1f77b4-chr7.pdf> <./Hee
rmann-cluster-correlation-function-aec7e8-chr7.pdf

pdfTeX warning: pdflatex.exe (file ./Heermann-cluster-correlation-function-aec7
e8-chr7.pdf): PDF inclusion: multiple pdfs with page group included in a single
 page
> <./Heermann-cluster-correlation-function-ff7f0e-chr7.pdf

pdfTeX warning: pdflatex.exe (file ./Heermann-cluster-correlation-function-ff7f
0e-chr7.pdf): PDF inclusion: multiple pdfs with page group included in a single
 page
> <./Heermann-cluster-correlation-function-ffbb78-chr7.pdf

pdfTeX warning: pdflatex.exe (file ./Heermann-cluster-correlation-function-ffbb
78-chr7.pdf): PDF inclusion: multiple pdfs with page group included in a single
 page
>]
<Heermann-cluster-correlation-function-1f77b4-chrR.pdf, id=2499, 597.6729pt x 8
44.83629pt>
File: Heermann-cluster-correlation-function-1f77b4-chrR.pdf Graphic file (type 
pdf)
<use Heermann-cluster-correlation-function-1f77b4-chrR.pdf>
Package pdftex.def Info: Heermann-cluster-correlation-function-1f77b4-chrR.pdf 
 used on input line 768.
(pdftex.def)             Requested size: 120.92421pt x 170.92372pt.
<Heermann-cluster-correlation-function-98df8a-chrR.pdf, id=2500, 597.6729pt x 8
44.83629pt>
File: Heermann-cluster-correlation-function-98df8a-chrR.pdf Graphic file (type 
pdf)
<use Heermann-cluster-correlation-function-98df8a-chrR.pdf>
Package pdftex.def Info: Heermann-cluster-correlation-function-98df8a-chrR.pdf 
 used on input line 769.
(pdftex.def)             Requested size: 120.92421pt x 170.92372pt.
<Heermann-cluster-correlation-function-aec7e8-chrR.pdf, id=2501, 597.6729pt x 8
44.83629pt>
File: Heermann-cluster-correlation-function-aec7e8-chrR.pdf Graphic file (type 
pdf)
<use Heermann-cluster-correlation-function-aec7e8-chrR.pdf>
Package pdftex.def Info: Heermann-cluster-correlation-function-aec7e8-chrR.pdf 
 used on input line 770.
(pdftex.def)             Requested size: 120.92421pt x 170.92372pt.
<Heermann-cluster-correlation-function-ff7f0e-chrR.pdf, id=2502, 597.6729pt x 8
44.83629pt>
File: Heermann-cluster-correlation-function-ff7f0e-chrR.pdf Graphic file (type 
pdf)
<use Heermann-cluster-correlation-function-ff7f0e-chrR.pdf>
Package pdftex.def Info: Heermann-cluster-correlation-function-ff7f0e-chrR.pdf 
 used on input line 771.
(pdftex.def)             Requested size: 120.92421pt x 170.92372pt.
<Heermann-cluster-correlation-function-ffbb78-chrR.pdf, id=2503, 597.6729pt x 8
44.83629pt>
File: Heermann-cluster-correlation-function-ffbb78-chrR.pdf Graphic file (type 
pdf)
<use Heermann-cluster-correlation-function-ffbb78-chrR.pdf>
Package pdftex.def Info: Heermann-cluster-correlation-function-ffbb78-chrR.pdf 
 used on input line 772.
(pdftex.def)             Requested size: 120.92421pt x 170.92372pt.
 [19pdfTeX warning (ext4): destination with the same identifier (name{figure.16
}) has been already used, duplicate ignored

\AtBegShi@Output ...ipout \box \AtBeginShipoutBox 
                                                  \fi \fi 
l.782 \newpage
               <./Heermann-cluster-correlation-function-1f77b4-chrR.pdf> <./Hee
rmann-cluster-correlation-function-98df8a-chrR.pdf

pdfTeX warning: pdflatex.exe (file ./Heermann-cluster-correlation-function-98df
8a-chrR.pdf): PDF inclusion: multiple pdfs with page group included in a single
 page
> <./Heermann-cluster-correlation-function-aec7e8-chrR.pdf

pdfTeX warning: pdflatex.exe (file ./Heermann-cluster-correlation-function-aec7
e8-chrR.pdf): PDF inclusion: multiple pdfs with page group included in a single
 page
> <./Heermann-cluster-correlation-function-ff7f0e-chrR.pdf

pdfTeX warning: pdflatex.exe (file ./Heermann-cluster-correlation-function-ff7f
0e-chrR.pdf): PDF inclusion: multiple pdfs with page group included in a single
 page
> <./Heermann-cluster-correlation-function-ffbb78-chrR.pdf

pdfTeX warning: pdflatex.exe (file ./Heermann-cluster-correlation-function-ffbb
78-chrR.pdf): PDF inclusion: multiple pdfs with page group included in a single
 page
>]
<Heermann-distance-matrix-chr1-chr2-chr3-chr4-chr5-chr6-chr7-chrR.pdf, id=2678,
 462.52798pt x 346.89601pt>
File: Heermann-distance-matrix-chr1-chr2-chr3-chr4-chr5-chr6-chr7-chrR.pdf Grap
hic file (type pdf)
<use Heermann-distance-matrix-chr1-chr2-chr3-chr4-chr5-chr6-chr7-chrR.pdf>
Package pdftex.def Info: Heermann-distance-matrix-chr1-chr2-chr3-chr4-chr5-chr6
-chr7-chrR.pdf  used on input line 791.
(pdftex.def)             Requested size: 435.32422pt x 326.51103pt.
 [20pdfTeX warning (ext4): destination with the same identifier (name{figure.17
}) has been already used, duplicate ignored

\AtBegShi@Output ...ipout \box \AtBeginShipoutBox 
                                                  \fi \fi 
l.800 \newpage
               <./Heermann-distance-matrix-chr1-chr2-chr3-chr4-chr5-chr6-chr7-c
hrR.pdf>]
<Heermann-dendrogram-chr1-chr2-chr3-chr4-chr5-chr6-chr7-chrR.pdf, id=2705, 462.
52798pt x 346.89601pt>
File: Heermann-dendrogram-chr1-chr2-chr3-chr4-chr5-chr6-chr7-chrR.pdf Graphic f
ile (type pdf)
<use Heermann-dendrogram-chr1-chr2-chr3-chr4-chr5-chr6-chr7-chrR.pdf>
Package pdftex.def Info: Heermann-dendrogram-chr1-chr2-chr3-chr4-chr5-chr6-chr7
-chrR.pdf  used on input line 809.
(pdftex.def)             Requested size: 459.51054pt x 344.65083pt.


Package natbib Warning: Citation `2020SciPy-NMeth' on page 21 undefined on inpu
t line 814.


Package natbib Warning: Citation `2020SciPy-NMeth' on page 21 undefined on inpu
t line 814.

[21pdfTeX warning (ext4): destination with the same identifier (name{figure.18}
) has been already used, duplicate ignored

\AtBegShi@Output ...ipout \box \AtBeginShipoutBox 
                                                  \fi \fi 
l.818 \newpage
               <./Heermann-dendrogram-chr1-chr2-chr3-chr4-chr5-chr6-chr7-chrR.p
df>]
<Heermann-dendrogram-distance-matrix-chr1-chr2-chr3-chr4-chr5-chr6-chr7-chrR.pd
f, id=2748, 462.52798pt x 346.89601pt>
File: Heermann-dendrogram-distance-matrix-chr1-chr2-chr3-chr4-chr5-chr6-chr7-ch
rR.pdf Graphic file (type pdf)
<use Heermann-dendrogram-distance-matrix-chr1-chr2-chr3-chr4-chr5-chr6-chr7-chr
R.pdf>
Package pdftex.def Info: Heermann-dendrogram-distance-matrix-chr1-chr2-chr3-chr
4-chr5-chr6-chr7-chrR.pdf  used on input line 827.
(pdftex.def)             Requested size: 459.51054pt x 344.65083pt.
 [22pdfTeX warning (ext4): destination with the same identifier (name{figure.19
}) has been already used, duplicate ignored

\AtBegShi@Output ...ipout \box \AtBeginShipoutBox 
                                                  \fi \fi 
l.837 \newpage
               <./Heermann-dendrogram-distance-matrix-chr1-chr2-chr3-chr4-chr5-
chr6-chr7-chrR.pdf>]
<Heermann-cluster-correlation-function-1f77b4-chr1-chr2-chr3-chr4-chr5-chr6-chr
7-chrR-1.pdf, id=2776, 597.6729pt x 844.83629pt>
File: Heermann-cluster-correlation-function-1f77b4-chr1-chr2-chr3-chr4-chr5-chr
6-chr7-chrR-1.pdf Graphic file (type pdf)
<use Heermann-cluster-correlation-function-1f77b4-chr1-chr2-chr3-chr4-chr5-chr6
-chr7-chrR-1.pdf>
Package pdftex.def Info: Heermann-cluster-correlation-function-1f77b4-chr1-chr2
-chr3-chr4-chr5-chr6-chr7-chrR-1.pdf  used on input line 850.
(pdftex.def)             Requested size: 159.62085pt x 225.63374pt.
<Heermann-cluster-correlation-function-1f77b4-chr1-chr2-chr3-chr4-chr5-chr6-chr
7-chrR-3.pdf, id=2777, 597.6729pt x 844.83629pt>
File: Heermann-cluster-correlation-function-1f77b4-chr1-chr2-chr3-chr4-chr5-chr
6-chr7-chrR-3.pdf Graphic file (type pdf)
<use Heermann-cluster-correlation-function-1f77b4-chr1-chr2-chr3-chr4-chr5-chr6
-chr7-chrR-3.pdf>
Package pdftex.def Info: Heermann-cluster-correlation-function-1f77b4-chr1-chr2
-chr3-chr4-chr5-chr6-chr7-chrR-3.pdf  used on input line 851.
(pdftex.def)             Requested size: 159.62085pt x 225.63374pt.
<Heermann-cluster-correlation-function-1f77b4-chr1-chr2-chr3-chr4-chr5-chr6-chr
7-chrR-2.pdf, id=2778, 597.6729pt x 844.83629pt>
File: Heermann-cluster-correlation-function-1f77b4-chr1-chr2-chr3-chr4-chr5-chr
6-chr7-chrR-2.pdf Graphic file (type pdf)
<use Heermann-cluster-correlation-function-1f77b4-chr1-chr2-chr3-chr4-chr5-chr6
-chr7-chrR-2.pdf>
Package pdftex.def Info: Heermann-cluster-correlation-function-1f77b4-chr1-chr2
-chr3-chr4-chr5-chr6-chr7-chrR-2.pdf  used on input line 852.
(pdftex.def)             Requested size: 159.62085pt x 225.63374pt.
<Heermann-cluster-correlation-function-1f77b4-chr1-chr2-chr3-chr4-chr5-chr6-chr
7-chrR-4.pdf, id=2779, 597.6729pt x 844.83629pt>
File: Heermann-cluster-correlation-function-1f77b4-chr1-chr2-chr3-chr4-chr5-chr
6-chr7-chrR-4.pdf Graphic file (type pdf)
<use Heermann-cluster-correlation-function-1f77b4-chr1-chr2-chr3-chr4-chr5-chr6
-chr7-chrR-4.pdf>
Package pdftex.def Info: Heermann-cluster-correlation-function-1f77b4-chr1-chr2
-chr3-chr4-chr5-chr6-chr7-chrR-4.pdf  used on input line 853.
(pdftex.def)             Requested size: 159.62085pt x 225.63374pt.
 [23pdfTeX warning (ext4): destination with the same identifier (name{figure.20
}) has been already used, duplicate ignored

\AtBegShi@Output ...ipout \box \AtBeginShipoutBox 
                                                  \fi \fi 
l.865 \newpage
               <./Heermann-cluster-correlation-function-1f77b4-chr1-chr2-chr3-c
hr4-chr5-chr6-chr7-chrR-1.pdf> <./Heermann-cluster-correlation-function-1f77b4-
chr1-chr2-chr3-chr4-chr5-chr6-chr7-chrR-3.pdf

pdfTeX warning: pdflatex.exe (file ./Heermann-cluster-correlation-function-1f77
b4-chr1-chr2-chr3-chr4-chr5-chr6-chr7-chrR-3.pdf): PDF inclusion: multiple pdfs
 with page group included in a single page
> <./Heermann-cluster-correlation-function-1f77b4-chr1-chr2-chr3-chr4-chr5-chr6
-chr7-chrR-2.pdf

pdfTeX warning: pdflatex.exe (file ./Heermann-cluster-correlation-function-1f77
b4-chr1-chr2-chr3-chr4-chr5-chr6-chr7-chrR-2.pdf): PDF inclusion: multiple pdfs
 with page group included in a single page
> <./Heermann-cluster-correlation-function-1f77b4-chr1-chr2-chr3-chr4-chr5-chr6
-chr7-chrR-4.pdf

pdfTeX warning: pdflatex.exe (file ./Heermann-cluster-correlation-function-1f77
b4-chr1-chr2-chr3-chr4-chr5-chr6-chr7-chrR-4.pdf): PDF inclusion: multiple pdfs
 with page group included in a single page
>]
<Heermann-cluster-correlation-function-aec7e8-chr1-chr2-chr3-chr4-chr5-chr6-chr
7-chrR-1.pdf, id=2943, 597.6729pt x 844.83629pt>
File: Heermann-cluster-correlation-function-aec7e8-chr1-chr2-chr3-chr4-chr5-chr
6-chr7-chrR-1.pdf Graphic file (type pdf)
<use Heermann-cluster-correlation-function-aec7e8-chr1-chr2-chr3-chr4-chr5-chr6
-chr7-chrR-1.pdf>
Package pdftex.def Info: Heermann-cluster-correlation-function-aec7e8-chr1-chr2
-chr3-chr4-chr5-chr6-chr7-chrR-1.pdf  used on input line 875.
(pdftex.def)             Requested size: 159.62085pt x 225.63374pt.
<Heermann-cluster-correlation-function-aec7e8-chr1-chr2-chr3-chr4-chr5-chr6-chr
7-chrR-3.pdf, id=2944, 597.6729pt x 844.83629pt>
File: Heermann-cluster-correlation-function-aec7e8-chr1-chr2-chr3-chr4-chr5-chr
6-chr7-chrR-3.pdf Graphic file (type pdf)
<use Heermann-cluster-correlation-function-aec7e8-chr1-chr2-chr3-chr4-chr5-chr6
-chr7-chrR-3.pdf>
Package pdftex.def Info: Heermann-cluster-correlation-function-aec7e8-chr1-chr2
-chr3-chr4-chr5-chr6-chr7-chrR-3.pdf  used on input line 876.
(pdftex.def)             Requested size: 159.62085pt x 225.63374pt.
<Heermann-cluster-correlation-function-aec7e8-chr1-chr2-chr3-chr4-chr5-chr6-chr
7-chrR-2.pdf, id=2945, 597.6729pt x 844.83629pt>
File: Heermann-cluster-correlation-function-aec7e8-chr1-chr2-chr3-chr4-chr5-chr
6-chr7-chrR-2.pdf Graphic file (type pdf)
<use Heermann-cluster-correlation-function-aec7e8-chr1-chr2-chr3-chr4-chr5-chr6
-chr7-chrR-2.pdf>
Package pdftex.def Info: Heermann-cluster-correlation-function-aec7e8-chr1-chr2
-chr3-chr4-chr5-chr6-chr7-chrR-2.pdf  used on input line 877.
(pdftex.def)             Requested size: 159.62085pt x 225.63374pt.
<Heermann-cluster-correlation-function-aec7e8-chr1-chr2-chr3-chr4-chr5-chr6-chr
7-chrR-4.pdf, id=2946, 597.6729pt x 844.83629pt>
File: Heermann-cluster-correlation-function-aec7e8-chr1-chr2-chr3-chr4-chr5-chr
6-chr7-chrR-4.pdf Graphic file (type pdf)
<use Heermann-cluster-correlation-function-aec7e8-chr1-chr2-chr3-chr4-chr5-chr6
-chr7-chrR-4.pdf>
Package pdftex.def Info: Heermann-cluster-correlation-function-aec7e8-chr1-chr2
-chr3-chr4-chr5-chr6-chr7-chrR-4.pdf  used on input line 878.
(pdftex.def)             Requested size: 159.62085pt x 225.63374pt.
 [24pdfTeX warning (ext4): destination with the same identifier (name{figure.21
}) has been already used, duplicate ignored

\AtBegShi@Output ...ipout \box \AtBeginShipoutBox 
                                                  \fi \fi 
l.889 \newpage
               <./Heermann-cluster-correlation-function-aec7e8-chr1-chr2-chr3-c
hr4-chr5-chr6-chr7-chrR-1.pdf> <./Heermann-cluster-correlation-function-aec7e8-
chr1-chr2-chr3-chr4-chr5-chr6-chr7-chrR-3.pdf

pdfTeX warning: pdflatex.exe (file ./Heermann-cluster-correlation-function-aec7
e8-chr1-chr2-chr3-chr4-chr5-chr6-chr7-chrR-3.pdf): PDF inclusion: multiple pdfs
 with page group included in a single page
> <./Heermann-cluster-correlation-function-aec7e8-chr1-chr2-chr3-chr4-chr5-chr6
-chr7-chrR-2.pdf

pdfTeX warning: pdflatex.exe (file ./Heermann-cluster-correlation-function-aec7
e8-chr1-chr2-chr3-chr4-chr5-chr6-chr7-chrR-2.pdf): PDF inclusion: multiple pdfs
 with page group included in a single page
> <./Heermann-cluster-correlation-function-aec7e8-chr1-chr2-chr3-chr4-chr5-chr6
-chr7-chrR-4.pdf

pdfTeX warning: pdflatex.exe (file ./Heermann-cluster-correlation-function-aec7
e8-chr1-chr2-chr3-chr4-chr5-chr6-chr7-chrR-4.pdf): PDF inclusion: multiple pdfs
 with page group included in a single page
>]
<Heermann-cluster-correlation-function-aec7e8-chr1-chr2-chr3-chr4-chr5-chr6-chr
7-chrR-5.pdf, id=3112, 597.6729pt x 844.83629pt>
File: Heermann-cluster-correlation-function-aec7e8-chr1-chr2-chr3-chr4-chr5-chr
6-chr7-chrR-5.pdf Graphic file (type pdf)
<use Heermann-cluster-correlation-function-aec7e8-chr1-chr2-chr3-chr4-chr5-chr6
-chr7-chrR-5.pdf>
Package pdftex.def Info: Heermann-cluster-correlation-function-aec7e8-chr1-chr2
-chr3-chr4-chr5-chr6-chr7-chrR-5.pdf  used on input line 898.
(pdftex.def)             Requested size: 159.62085pt x 225.63374pt.
<Heermann-cluster-correlation-function-aec7e8-chr1-chr2-chr3-chr4-chr5-chr6-chr
7-chrR-7.pdf, id=3113, 597.6729pt x 844.83629pt>
File: Heermann-cluster-correlation-function-aec7e8-chr1-chr2-chr3-chr4-chr5-chr
6-chr7-chrR-7.pdf Graphic file (type pdf)
<use Heermann-cluster-correlation-function-aec7e8-chr1-chr2-chr3-chr4-chr5-chr6
-chr7-chrR-7.pdf>
Package pdftex.def Info: Heermann-cluster-correlation-function-aec7e8-chr1-chr2
-chr3-chr4-chr5-chr6-chr7-chrR-7.pdf  used on input line 899.
(pdftex.def)             Requested size: 159.62085pt x 225.63374pt.
<Heermann-cluster-correlation-function-aec7e8-chr1-chr2-chr3-chr4-chr5-chr6-chr
7-chrR-6.pdf, id=3114, 597.6729pt x 844.83629pt>
File: Heermann-cluster-correlation-function-aec7e8-chr1-chr2-chr3-chr4-chr5-chr
6-chr7-chrR-6.pdf Graphic file (type pdf)
<use Heermann-cluster-correlation-function-aec7e8-chr1-chr2-chr3-chr4-chr5-chr6
-chr7-chrR-6.pdf>
Package pdftex.def Info: Heermann-cluster-correlation-function-aec7e8-chr1-chr2
-chr3-chr4-chr5-chr6-chr7-chrR-6.pdf  used on input line 900.
(pdftex.def)             Requested size: 159.62085pt x 225.63374pt.
<Heermann-cluster-correlation-function-aec7e8-chr1-chr2-chr3-chr4-chr5-chr6-chr
7-chrR-8.pdf, id=3115, 597.6729pt x 844.83629pt>
File: Heermann-cluster-correlation-function-aec7e8-chr1-chr2-chr3-chr4-chr5-chr
6-chr7-chrR-8.pdf Graphic file (type pdf)
<use Heermann-cluster-correlation-function-aec7e8-chr1-chr2-chr3-chr4-chr5-chr6
-chr7-chrR-8.pdf>
Package pdftex.def Info: Heermann-cluster-correlation-function-aec7e8-chr1-chr2
-chr3-chr4-chr5-chr6-chr7-chrR-8.pdf  used on input line 901.
(pdftex.def)             Requested size: 159.62085pt x 225.63374pt.
 [25pdfTeX warning (ext4): destination with the same identifier (name{figure.22
}) has been already used, duplicate ignored

\AtBegShi@Output ...ipout \box \AtBeginShipoutBox 
                                                  \fi \fi 
l.912 \newpage
               <./Heermann-cluster-correlation-function-aec7e8-chr1-chr2-chr3-c
hr4-chr5-chr6-chr7-chrR-5.pdf> <./Heermann-cluster-correlation-function-aec7e8-
chr1-chr2-chr3-chr4-chr5-chr6-chr7-chrR-7.pdf

pdfTeX warning: pdflatex.exe (file ./Heermann-cluster-correlation-function-aec7
e8-chr1-chr2-chr3-chr4-chr5-chr6-chr7-chrR-7.pdf): PDF inclusion: multiple pdfs
 with page group included in a single page
> <./Heermann-cluster-correlation-function-aec7e8-chr1-chr2-chr3-chr4-chr5-chr6
-chr7-chrR-6.pdf

pdfTeX warning: pdflatex.exe (file ./Heermann-cluster-correlation-function-aec7
e8-chr1-chr2-chr3-chr4-chr5-chr6-chr7-chrR-6.pdf): PDF inclusion: multiple pdfs
 with page group included in a single page
> <./Heermann-cluster-correlation-function-aec7e8-chr1-chr2-chr3-chr4-chr5-chr6
-chr7-chrR-8.pdf

pdfTeX warning: pdflatex.exe (file ./Heermann-cluster-correlation-function-aec7
e8-chr1-chr2-chr3-chr4-chr5-chr6-chr7-chrR-8.pdf): PDF inclusion: multiple pdfs
 with page group included in a single page
>]
<Heermann-cluster-correlation-function-aec7e8-chr1-chr2-chr3-chr4-chr5-chr6-chr
7-chrR-9.pdf, id=3280, 597.6729pt x 844.83629pt>
File: Heermann-cluster-correlation-function-aec7e8-chr1-chr2-chr3-chr4-chr5-chr
6-chr7-chrR-9.pdf Graphic file (type pdf)
<use Heermann-cluster-correlation-function-aec7e8-chr1-chr2-chr3-chr4-chr5-chr6
-chr7-chrR-9.pdf>
Package pdftex.def Info: Heermann-cluster-correlation-function-aec7e8-chr1-chr2
-chr3-chr4-chr5-chr6-chr7-chrR-9.pdf  used on input line 921.
(pdftex.def)             Requested size: 159.62085pt x 225.63374pt.
<Heermann-cluster-correlation-function-aec7e8-chr1-chr2-chr3-chr4-chr5-chr6-chr
7-chrR-11.pdf, id=3281, 597.6729pt x 844.83629pt>
File: Heermann-cluster-correlation-function-aec7e8-chr1-chr2-chr3-chr4-chr5-chr
6-chr7-chrR-11.pdf Graphic file (type pdf)
<use Heermann-cluster-correlation-function-aec7e8-chr1-chr2-chr3-chr4-chr5-chr6
-chr7-chrR-11.pdf>
Package pdftex.def Info: Heermann-cluster-correlation-function-aec7e8-chr1-chr2
-chr3-chr4-chr5-chr6-chr7-chrR-11.pdf  used on input line 922.
(pdftex.def)             Requested size: 159.62085pt x 225.63374pt.
<Heermann-cluster-correlation-function-aec7e8-chr1-chr2-chr3-chr4-chr5-chr6-chr
7-chrR-10.pdf, id=3282, 597.6729pt x 844.83629pt>
File: Heermann-cluster-correlation-function-aec7e8-chr1-chr2-chr3-chr4-chr5-chr
6-chr7-chrR-10.pdf Graphic file (type pdf)
<use Heermann-cluster-correlation-function-aec7e8-chr1-chr2-chr3-chr4-chr5-chr6
-chr7-chrR-10.pdf>
Package pdftex.def Info: Heermann-cluster-correlation-function-aec7e8-chr1-chr2
-chr3-chr4-chr5-chr6-chr7-chrR-10.pdf  used on input line 923.
(pdftex.def)             Requested size: 159.62085pt x 225.63374pt.
<Heermann-cluster-correlation-function-aec7e8-chr1-chr2-chr3-chr4-chr5-chr6-chr
7-chrR-12.pdf, id=3283, 597.6729pt x 844.83629pt>
File: Heermann-cluster-correlation-function-aec7e8-chr1-chr2-chr3-chr4-chr5-chr
6-chr7-chrR-12.pdf Graphic file (type pdf)
<use Heermann-cluster-correlation-function-aec7e8-chr1-chr2-chr3-chr4-chr5-chr6
-chr7-chrR-12.pdf>
Package pdftex.def Info: Heermann-cluster-correlation-function-aec7e8-chr1-chr2
-chr3-chr4-chr5-chr6-chr7-chrR-12.pdf  used on input line 924.
(pdftex.def)             Requested size: 159.62085pt x 225.63374pt.
 [26pdfTeX warning (ext4): destination with the same identifier (name{figure.23
}) has been already used, duplicate ignored

\AtBegShi@Output ...ipout \box \AtBeginShipoutBox 
                                                  \fi \fi 
l.935 \newpage
               <./Heermann-cluster-correlation-function-aec7e8-chr1-chr2-chr3-c
hr4-chr5-chr6-chr7-chrR-9.pdf> <./Heermann-cluster-correlation-function-aec7e8-
chr1-chr2-chr3-chr4-chr5-chr6-chr7-chrR-11.pdf

pdfTeX warning: pdflatex.exe (file ./Heermann-cluster-correlation-function-aec7
e8-chr1-chr2-chr3-chr4-chr5-chr6-chr7-chrR-11.pdf): PDF inclusion: multiple pdf
s with page group included in a single page
> <./Heermann-cluster-correlation-function-aec7e8-chr1-chr2-chr3-chr4-chr5-chr6
-chr7-chrR-10.pdf

pdfTeX warning: pdflatex.exe (file ./Heermann-cluster-correlation-function-aec7
e8-chr1-chr2-chr3-chr4-chr5-chr6-chr7-chrR-10.pdf): PDF inclusion: multiple pdf
s with page group included in a single page
> <./Heermann-cluster-correlation-function-aec7e8-chr1-chr2-chr3-chr4-chr5-chr6
-chr7-chrR-12.pdf

pdfTeX warning: pdflatex.exe (file ./Heermann-cluster-correlation-function-aec7
e8-chr1-chr2-chr3-chr4-chr5-chr6-chr7-chrR-12.pdf): PDF inclusion: multiple pdf
s with page group included in a single page
>]
<Heermann-cluster-correlation-function-aec7e8-chr1-chr2-chr3-chr4-chr5-chr6-chr
7-chrR-13.pdf, id=3448, 597.6729pt x 844.83629pt>
File: Heermann-cluster-correlation-function-aec7e8-chr1-chr2-chr3-chr4-chr5-chr
6-chr7-chrR-13.pdf Graphic file (type pdf)
<use Heermann-cluster-correlation-function-aec7e8-chr1-chr2-chr3-chr4-chr5-chr6
-chr7-chrR-13.pdf>
Package pdftex.def Info: Heermann-cluster-correlation-function-aec7e8-chr1-chr2
-chr3-chr4-chr5-chr6-chr7-chrR-13.pdf  used on input line 944.
(pdftex.def)             Requested size: 159.62085pt x 225.63374pt.
<Heermann-cluster-correlation-function-aec7e8-chr1-chr2-chr3-chr4-chr5-chr6-chr
7-chrR-14.pdf, id=3449, 597.6729pt x 844.83629pt>
File: Heermann-cluster-correlation-function-aec7e8-chr1-chr2-chr3-chr4-chr5-chr
6-chr7-chrR-14.pdf Graphic file (type pdf)
<use Heermann-cluster-correlation-function-aec7e8-chr1-chr2-chr3-chr4-chr5-chr6
-chr7-chrR-14.pdf>
Package pdftex.def Info: Heermann-cluster-correlation-function-aec7e8-chr1-chr2
-chr3-chr4-chr5-chr6-chr7-chrR-14.pdf  used on input line 945.
(pdftex.def)             Requested size: 159.62085pt x 225.63374pt.
 [27pdfTeX warning (ext4): destination with the same identifier (name{figure.24
}) has been already used, duplicate ignored

\AtBegShi@Output ...ipout \box \AtBeginShipoutBox 
                                                  \fi \fi 
l.958 \newpage
               <./Heermann-cluster-correlation-function-aec7e8-chr1-chr2-chr3-c
hr4-chr5-chr6-chr7-chrR-13.pdf> <./Heermann-cluster-correlation-function-aec7e8
-chr1-chr2-chr3-chr4-chr5-chr6-chr7-chrR-14.pdf

pdfTeX warning: pdflatex.exe (file ./Heermann-cluster-correlation-function-aec7
e8-chr1-chr2-chr3-chr4-chr5-chr6-chr7-chrR-14.pdf): PDF inclusion: multiple pdf
s with page group included in a single page
>]
<Heermann-cluster-correlation-function-ff7f0e-chr1-chr2-chr3-chr4-chr5-chr6-chr
7-chrR-1.pdf, id=3533, 597.6729pt x 844.83629pt>
File: Heermann-cluster-correlation-function-ff7f0e-chr1-chr2-chr3-chr4-chr5-chr
6-chr7-chrR-1.pdf Graphic file (type pdf)
<use Heermann-cluster-correlation-function-ff7f0e-chr1-chr2-chr3-chr4-chr5-chr6
-chr7-chrR-1.pdf>
Package pdftex.def Info: Heermann-cluster-correlation-function-ff7f0e-chr1-chr2
-chr3-chr4-chr5-chr6-chr7-chrR-1.pdf  used on input line 967.
(pdftex.def)             Requested size: 159.62085pt x 225.63374pt.
<Heermann-cluster-correlation-function-ff7f0e-chr1-chr2-chr3-chr4-chr5-chr6-chr
7-chrR-3.pdf, id=3534, 597.6729pt x 844.83629pt>
File: Heermann-cluster-correlation-function-ff7f0e-chr1-chr2-chr3-chr4-chr5-chr
6-chr7-chrR-3.pdf Graphic file (type pdf)
<use Heermann-cluster-correlation-function-ff7f0e-chr1-chr2-chr3-chr4-chr5-chr6
-chr7-chrR-3.pdf>
Package pdftex.def Info: Heermann-cluster-correlation-function-ff7f0e-chr1-chr2
-chr3-chr4-chr5-chr6-chr7-chrR-3.pdf  used on input line 968.
(pdftex.def)             Requested size: 159.62085pt x 225.63374pt.
<Heermann-cluster-correlation-function-ff7f0e-chr1-chr2-chr3-chr4-chr5-chr6-chr
7-chrR-2.pdf, id=3535, 597.6729pt x 844.83629pt>
File: Heermann-cluster-correlation-function-ff7f0e-chr1-chr2-chr3-chr4-chr5-chr
6-chr7-chrR-2.pdf Graphic file (type pdf)
<use Heermann-cluster-correlation-function-ff7f0e-chr1-chr2-chr3-chr4-chr5-chr6
-chr7-chrR-2.pdf>
Package pdftex.def Info: Heermann-cluster-correlation-function-ff7f0e-chr1-chr2
-chr3-chr4-chr5-chr6-chr7-chrR-2.pdf  used on input line 969.
(pdftex.def)             Requested size: 159.62085pt x 225.63374pt.
<Heermann-cluster-correlation-function-ff7f0e-chr1-chr2-chr3-chr4-chr5-chr6-chr
7-chrR-4.pdf, id=3536, 597.6729pt x 844.83629pt>
File: Heermann-cluster-correlation-function-ff7f0e-chr1-chr2-chr3-chr4-chr5-chr
6-chr7-chrR-4.pdf Graphic file (type pdf)
<use Heermann-cluster-correlation-function-ff7f0e-chr1-chr2-chr3-chr4-chr5-chr6
-chr7-chrR-4.pdf>
Package pdftex.def Info: Heermann-cluster-correlation-function-ff7f0e-chr1-chr2
-chr3-chr4-chr5-chr6-chr7-chrR-4.pdf  used on input line 970.
(pdftex.def)             Requested size: 159.62085pt x 225.63374pt.
 [28pdfTeX warning (ext4): destination with the same identifier (name{figure.25
}) has been already used, duplicate ignored

\AtBegShi@Output ...ipout \box \AtBeginShipoutBox 
                                                  \fi \fi 
l.983 \newpage
               <./Heermann-cluster-correlation-function-ff7f0e-chr1-chr2-chr3-c
hr4-chr5-chr6-chr7-chrR-1.pdf> <./Heermann-cluster-correlation-function-ff7f0e-
chr1-chr2-chr3-chr4-chr5-chr6-chr7-chrR-3.pdf

pdfTeX warning: pdflatex.exe (file ./Heermann-cluster-correlation-function-ff7f
0e-chr1-chr2-chr3-chr4-chr5-chr6-chr7-chrR-3.pdf): PDF inclusion: multiple pdfs
 with page group included in a single page
> <./Heermann-cluster-correlation-function-ff7f0e-chr1-chr2-chr3-chr4-chr5-chr6
-chr7-chrR-2.pdf

pdfTeX warning: pdflatex.exe (file ./Heermann-cluster-correlation-function-ff7f
0e-chr1-chr2-chr3-chr4-chr5-chr6-chr7-chrR-2.pdf): PDF inclusion: multiple pdfs
 with page group included in a single page
> <./Heermann-cluster-correlation-function-ff7f0e-chr1-chr2-chr3-chr4-chr5-chr6
-chr7-chrR-4.pdf

pdfTeX warning: pdflatex.exe (file ./Heermann-cluster-correlation-function-ff7f
0e-chr1-chr2-chr3-chr4-chr5-chr6-chr7-chrR-4.pdf): PDF inclusion: multiple pdfs
 with page group included in a single page
>]
<Heermann-cluster-correlation-function-ff7f0e-chr1-chr2-chr3-chr4-chr5-chr6-chr
7-chrR-5.pdf, id=3701, 597.6729pt x 844.83629pt>
File: Heermann-cluster-correlation-function-ff7f0e-chr1-chr2-chr3-chr4-chr5-chr
6-chr7-chrR-5.pdf Graphic file (type pdf)
<use Heermann-cluster-correlation-function-ff7f0e-chr1-chr2-chr3-chr4-chr5-chr6
-chr7-chrR-5.pdf>
Package pdftex.def Info: Heermann-cluster-correlation-function-ff7f0e-chr1-chr2
-chr3-chr4-chr5-chr6-chr7-chrR-5.pdf  used on input line 992.
(pdftex.def)             Requested size: 159.62085pt x 225.63374pt.
<Heermann-cluster-correlation-function-ff7f0e-chr1-chr2-chr3-chr4-chr5-chr6-chr
7-chrR-6.pdf, id=3702, 597.6729pt x 844.83629pt>
File: Heermann-cluster-correlation-function-ff7f0e-chr1-chr2-chr3-chr4-chr5-chr
6-chr7-chrR-6.pdf Graphic file (type pdf)
<use Heermann-cluster-correlation-function-ff7f0e-chr1-chr2-chr3-chr4-chr5-chr6
-chr7-chrR-6.pdf>
Package pdftex.def Info: Heermann-cluster-correlation-function-ff7f0e-chr1-chr2
-chr3-chr4-chr5-chr6-chr7-chrR-6.pdf  used on input line 993.
(pdftex.def)             Requested size: 159.62085pt x 225.63374pt.
<S1_Heermann-comparison-metrics.pdf, id=3703, 597.50829pt x 738.7921pt>
File: S1_Heermann-comparison-metrics.pdf Graphic file (type pdf)
<use S1_Heermann-comparison-metrics.pdf>
Package pdftex.def Info: S1_Heermann-comparison-metrics.pdf  used on input line
 1012.
(pdftex.def)             Requested size: 386.95897pt x 478.46184pt.
 [29pdfTeX warning (ext4): destination with the same identifier (name{figure.26
}) has been already used, duplicate ignored

\AtBegShi@Output ...ipout \box \AtBeginShipoutBox 
                                                  \fi \fi 
l.1029 
        <./Heermann-cluster-correlation-function-ff7f0e-chr1-chr2-chr3-chr4-chr
5-chr6-chr7-chrR-5.pdf> <./Heermann-cluster-correlation-function-ff7f0e-chr1-ch
r2-chr3-chr4-chr5-chr6-chr7-chrR-6.pdf

pdfTeX warning: pdflatex.exe (file ./Heermann-cluster-correlation-function-ff7f
0e-chr1-chr2-chr3-chr4-chr5-chr6-chr7-chrR-6.pdf): PDF inclusion: multiple pdfs
 with page group included in a single page
>]

Package natbib Warning: There were undefined citations.

Package atveryend Info: Empty hook `BeforeClearDocument' on input line 1048.
[30pdfTeX warning (ext4): destination with the same identifier (name{figure.27}
) has been already used, duplicate ignored

\AtBegShi@Output ...ipout \box \AtBeginShipoutBox 
                                                  \fi \fi 
l.1048 \end{document}
                      <./S1_Heermann-comparison-metrics.pdf>]
Package atveryend Info: Empty hook `AfterLastShipout' on input line 1048.

(./supplementary.aux)
Package atveryend Info: Executing hook `AtVeryEndDocument' on input line 1048.
Package atveryend Info: Executing hook `AtEndAfterFileList' on input line 1048.

Package rerunfilecheck Info: File `supplementary.out' has not changed.
(rerunfilecheck)             Checksum: D41D8CD98F00B204E9800998ECF8427E;0.
Package atveryend Info: Empty hook `AtVeryVeryEnd' on input line 1048.
 ) 
Here is how much of TeX's memory you used:
 14001 strings out of 480608
 268607 string characters out of 5907535
 747084 words of memory out of 5000000
 29431 multiletter control sequences out of 15000+600000
 544745 words of font info for 78 fonts, out of 8000000 for 9000
 1141 hyphenation exceptions out of 8191
 47i,12n,57p,10108b,393s stack positions out of 5000i,500n,10000p,200000b,80000s
{c:/texlive/2020/texmf-dist/fonts/enc/dvips/cm-super/cm-super-t1.enc}<c:/texl
ive/2020/texmf-dist/fonts/type1/public/amsfonts/cm/cmmi12.pfb><c:/texlive/2020/
texmf-dist/fonts/type1/public/amsfonts/cm/cmr12.pfb><c:/texlive/2020/texmf-dist
/fonts/type1/public/amsfonts/cm/cmr8.pfb><c:/texlive/2020/texmf-dist/fonts/type
1/public/amsfonts/cm/cmsy10.pfb><c:/texlive/2020/texmf-dist/fonts/type1/public/
cm-super/sfbx1200.pfb><c:/texlive/2020/texmf-dist/fonts/type1/public/cm-super/s
frm1200.pfb><c:/texlive/2020/texmf-dist/fonts/type1/public/cm-super/sfsx1200.pf
b><c:/texlive/2020/texmf-dist/fonts/type1/public/cm-super/sfsx1440.pfb><c:/texl
ive/2020/texmf-dist/fonts/type1/public/cm-super/sfsx1728.pfb>
Output written on supplementary.pdf (30 pages, 5635627 bytes).
PDF statistics:
 4322 PDF objects out of 5155 (max. 8388607)
 1084 compressed objects within 11 object streams
 75 named destinations out of 1000 (max. 500000)
 10882 words of extra memory for PDF output out of 12000 (max. 10000000)
