# Supplementary material for: Superstructure Detection in Nucleosome Distribution Shows Common Pattern within a Chromosome and within the Genome
Source: Life (Basel). 2022 Apr 6;12(4):541. doi: 10.3390/life12040541 (PMC9026121; doi:10.3390/life12040541)
Supplement: Supplementary file 1 [file life-12-00541-s001.zip › life-1592845-supplementary/supplementary.tex]

\documentclass[a4paper,12pt]{scrartcl}

\usepackage[utf8]{inputenc} % allow utf-8 input
\usepackage[T1]{fontenc}    % use 8-bit T1 fonts
%\usepackage{hyperref}       % hyperlinks
\usepackage{url}            % simple URL typesetting
\usepackage{booktabs}       % professional-quality tables
\usepackage{amsfonts}       % blackboard math symbols
\usepackage{nicefrac}       % compact symbols for 1/2, etc.
\usepackage{microtype}      % microtypography
\usepackage{lipsum}		% Can be removed after putting your text content
\usepackage{graphicx}
\usepackage{natbib}
\usepackage{doi}
\usepackage[a4paper,left=2cm,right=2cm,top=2.5cm,bottom=2.5cm]{geometry}
\usepackage[usenames,dvipsnames]{color}
\usepackage{xcolor}
\usepackage{float}
\usepackage{multimedia}
\renewcommand\thefigure{S\arabic{figure}}
\renewcommand\thetable{S\arabic{table}}
\hypersetup{
pdftitle={Superstructure detection in nucleosome distribution shows common pattern within a chromosome and within the genome},
pdfauthor={Sujeet Kumar Mishra, Kunhe Li, Simon Brauburger, Arnab Bhattacherjee, Nestor Norio Oiwa, Dieter W. Heermann}
pdfkeywords={chromosome, chromatin classification, nucleosome, C. albicans}
}

\usepackage{amssymb}
\usepackage{amsmath}
\usepackage{multicol}


%%%%%%%%%%%%%%%%%%%%%%%%%%%%%%%%%%%%%%%%%%%%%%%%%%%%%%%%%%%%%%%%%%%%%
\begin{document}
%\vspace*{0.2in}
%
%\begin{flushleft}
%{\Large
%\textbf\newline{Superstructure detection in nucleosome distribution shows common pattern within a chromosome and within the genome} 
%}
%\newline
%\\
%Sujeet Kumar Mishra\textsuperscript{1,2},
%Kunhe Li\textsuperscript{1},
%Simon Brauburger\textsuperscript{1},
%Arnab Bhattacherjee\textsuperscript{2},
%Nestor Norio Oiwa\textsuperscript{1,3},
%Dieter W. Heermann\textsuperscript{1*},
%\\
%\bigskip
%\textbf{1} Institute for Theoretical Physics, Heidelberg University, Heidelberg, Germany
%\\
%\textbf{2} School of Computational and Integrative Sciences, Jawaharlal Nehru University, New Delhi, India
%\\
%\textbf{3} Department of Basic Science, Universidade Federal Fluminense, Nova Friburgo, Brazil
%\\
%\bigskip
%
%* heermann@tphys.uni-heidelberg.de
%
%\end{flushleft}

%%%%%%%%%%%%%%%%%%%%%%%%%%%%%%%%%%%%%%%%%%%%%%%%%%%%%%%%%%%%%%%%%%%%
%\section*{Abstract}
%
%
%Nucleosome positioning plays an important role in crucial biological processes like replication, transcription, and gene regulation. It has been widely used to predict the genome's function and chromatin organisation. So far, the studies of patterns in nucleosome positioning have been limited to transcription start sites, CTCFs binding sites, and some promoter and loci regions. The genome-wide organisational pattern remains unknown. We have developed a theoretical model to coarse-grain nucleosome positioning data in order to obtain patterns in their distribution. Using hierarchical clustering on the auto-correlation function of this coarse-grained nucleosome positioning data, a genome-wide clustering is obtained for \textit{Candida albicans}. The clustering shows the existence beyond hetero- and eu-chromatin inside the chromosomes. \textcolor{red}{These non-trivial clusterings correspond to different nucleosome distributions and gene densities governing differential gene expression patterns. Moreover, these distribution patterns inside the chromosome appeared to be conserved throughout the genome and within species. The pipeline of coarse grain nucleosome positioning sequence to identify underlying genomic organisation used in our study is novel and the classifications obtained are unique and consistent.}
%
%%%%%%%%%%%%%%%%%%%%%%%%%%%%%%%%%%%%%%%%%%%%%%%%%%%%%%%%%%%%%%%%%%%%%
%
%\vspace{1cm}
%\noindent\textbf{Keywords}: chromatin, nucleosome positioning, nucleosome distribution, heterochromatin, euchromatin, structure classification
%
%
%%%%%%%%%%%%%%%%%%%%%%%%%%%%%%%%%%%%%%%%%%%%%%%%%%%%%%%%%%%%%%%%%%%%%
%\section*{Introduction}
%%%%%%%%%%%%%%%%%%%%%%%%%%%%%%%%%%%%%%%%%%%%%%%%%%%%%%%%%%%%%%%%%%%%%
%
%The genomes of all higher eukaryotes are organised in different structures on multi-length scales~\cite{Oluwadare:2019to,Jerkovic:2021uu}. Of these organisational structures, the chromosome is the biggest one, being observable under a normal light microscope. The smallest organisational structure, one level above the double helix DNA, is the nucleosome where $147$ base pairs (bp) of DNA are wrapped $1.65$ times around a histone octamer~\cite{Routh:2008aa,Bohr::2012,Staneva:2016aa}. The arrays of nucleosomes organize to form the chromatin fibre, which folds into two mutually excluded structural domains, namely "heterochromatin" and "euchromatin". The "heterochromatin" regions are enriched with inactive/repressive genes and are usually positioned closer to the periphery of the nucleus. The "euchromatin" regions contain transcriptionally active chromatin~\cite{Routh:2008aa,Bohn:2010vy,Tchasovnikarova:2018ue}, genes being located in the interior of the nucleus. The hierarchical packaging of chromatin renders the genome a very compact conformation that provides controlled accessibility of the regulatory DNA sequences (genes) by other DNA binding proteins (DBPs)\cite{Struhl:2013vh, Hilbert:2021ve}. The chromatin organisation is thus, tightly linked to gene regulation and warrants detailed investigation. Various experimental techniques have been developed to probe the hierarchical chromatin organisation at different length scales. For instance, the "chromatin conformation capture" experiment (e.g. 3C and HiC)~\cite{Dekker2002,Berkum2010,Jerkovic:2021uu} captures organisation of chromatin in kbp to Mbp length scale, revealing formation of topologically associated domains (TADs)~\cite{Beagan:2020wz} and chromatin loops~\cite{Ghavi-Helm:2019wr,Nora:2012tf}. Further characterisation of the chromatin fiber at the length scale of genes ($\sim$kbp) is achieved by Micro-C technique that captures the intra-chromatin interactions at a resolution of $\sim$100bp within an organisation module called chromosomal interaction domains (CIDs)~\cite{Quentin:wg, Wiese:2019vm}. CIDs are much smaller but still similar to TADs. These structural organisations are strongly regulated by the nucleosome positions, length of linker regions, and presence of nucleosome depleted regions (NDR) across the chromosome~\cite{Kharerin:2021tb}.
%
%
%The term "nucleosome positioning" refers to the location of nucleosomes along the sequence of genomic DNA. Nucleosome positioning is determined by several factors including DNA sequence\textcolor{red}{\cite{Drew1985,Chung2009}}, DNA-binding proteins\textcolor{red}{\cite{Parmar2014,Angermayr2003}}, nucleosome remodelers\textcolor{red}{\cite{Rippe2007,Wippo2011,Shim2012}}, RNA polymerases\textcolor{red}{\cite{Helbo2017}}, and more. Although nucleosome positioning is a dynamic process, the sequence-based mapping approach identifies its position only in a cell- and time-averaged manner. The technology of micrococcal nuclease (MNase) digestion combined with high-throughput sequencing (MNase-seq)~\cite{klein2020genomic} is a powerful method to map the genome-wide distribution of nucleosome positioning and its occupancy. The resulting occupancy maps are ensemble averages of heterogeneous cell populations \textcolor{red}{and may also be influenced by titration\cite{Mieczkowski:2016uo}}. However, it is necessary to retrieve the cell specific features from the population average to reveal the mechanism of nucleosome organisation and its translocation along the genome. Zhang et al. has developed an algorithm called "Nucleosome Positioning from Sequencing" (NPS) to predict accurate nucleosome positioning from the MNase-seq data, which was later improved to iNPS (improved NPS)~\cite{chen2014improved}. \textcolor{red}{The nucleosome positioning here is considered as an average static picture where they implicitly consider the nucleosome dynamics in the form of snapshots at different time- and cell- average. This nucleosome positioning provides the frequency of its occurrence from which peaks are annotated to obtain possible nucleosome location along the sequence. In short, the nucleosome positioning data from iNPS are simply the most probable nucleosome position along the chromosome.} Furthermore, extensive studies have been performed to recognise nucleosome positioning patterns around CTCFs, transcription start sites (TSSs), exons and introns, promoter and loci regions locally. For instance, a typical nucleosome distribution around TSSs indicates nucleosome depletion, resulting in a nucleosome-free region (NFR) whereas the nucleosomes downstream of TSS are equally spaced~\cite{Georgakilas:2020wc}. A similar observation around CTCF is obtained: An array of well-positioned nucleosomes flank the sites occupied by the insulator binding protein CTCF across the human genome~\cite{Oiwa:2016vp}. Despite the efforts, the global picture of nucleosome positioning remains elusive until a recent study that has reported three types of nucleosomal arrangement by analyzing the nucleosome spacing and phasing in a genome\cite{singh2021nucleosome}. The evenly spaced nucleosomes in the array are termed as a regular array and irregular otherwise. At a given genomic location in the cell population, nucleosomes may also assume similar positions and are referred to as phased arrays. The phased-regular nucleosome arrays, being most prominent, are the hallmark of chromatin and found to be conserved from yeast to mammals. These phased-regular nucleosome arrays are mostly found near promoter regions of transcribed genes in the yeast genome and near binding sites of high-affinity DBPs in higher eukaryotes. The findings are, however, have limited applicability only at local regions of the chromatin fiber and provide absolutely no information about the nucleosome organisation along a complete chromosome or genome.
%
%
%We used a theoretical approach to obtain a novel classification of segments across the chromosome based on the similarity in nucleosome patterns. The nucleosome positioning data are used as inputs that are systematically coarse-grained to analyze their auto-correlation function to search for any pattern. The results are processed using hierarchical clustering techniques to investigate if there exists any unique pattern of nucleosome. Our results suggest that the positions and occupancy of nucleosomes in a chromosome are not random, rather they reveal distinct patterns of distribution within a chromosome. Interestingly, the patterns appear to be conserved within the genome as well and are in agreement with the previous study that has reported three distinct nucleosome organisations across the genome. Furthermore, at the chromosome level, our approach could capture a few unique patterns in the range of $\sim50$ kbp length scale which repeatedly occur throughout the chromosomes, indicating they might play crucial role in regulating gene networks at a more local scale. The study underpins the nucleosome positioning architecture inside a genome that can provide insights into the genome organisation(c.f. Figure~\ref{fig:Heermann-overview}) not known before.
%
%
%%%%%%%%%%%%%%%%%%%%%%%%%%%%%%%%%%%%%%%%%%%%%%%%%%%%%%%%%%%%%%%%%%%%%
%\begin{figure}[htbp]
%
%\begin{center}
%\includegraphics[width=0.71\textwidth]{Heermann-overview.pdf}
%\end{center}
%\caption{\small
%Panel A shows the performed coarse-graining procedure and results for
%coarse-graining lengths $L$ of $500$ bp, $1000$ bp and $5000$ bp.  More
%structure is visible as $b$ is increased. Going up even further washes out the
%structure. This is typical for systems with an intrinsic length scale. 
%\textcolor{red}{
%Panel B
%shows the correlation among the coarse-grained super nucleosomes. The structure
%is that of a system exhibiting short range-order that is liquid-like with first
%and second nearest neighbor peaks. If there is no order or correlation then the
%correlation function would be constant. On the other hand, if one would see
%strong regular peaks, this would indicate a regular ordering with the peak
%distances giving the preferred distance between the coarse-grained nucleosomes.
%The oscillatory characteristic with a larger first peak and smaller second peak
%indicates that two coarse-grained nucleosomes are on average located within a
%distance from the origin to the first peak and a second coarse-grained
%nucleosome at the distance indicated by the second peak. Since the peaks are
%decreasing this ordering diminishes, much like the local ordering in a liquid.
%On larger scales larger than $50000$ bp there is no order, i.e. there is no
%correlation.}
%Panel C shows for two chromosomes how the structure differs within
%as among chromosomes. 
%\textcolor{red}{
%The parameter start indicates from where in the chromosomes
%the structure was computed. One can see that the structure varies within a chromosome,
%nevertheless, common structures are found. 
%}
%}
%\label{fig:Heermann-overview}
%\end{figure}
%%%%%%%%%%%%%%%%%%%%%%%%%%%%%%%%%%%%%%%%%%%%%%%%%%%%%%%%%%%%%%%%%%%%%
%
%
%%\item structure by Repetitive Sequences~ \cite{Dunn:2019}
%
%%\item nucleosome density pattern~\cite{Pulivarthy:2016aa}
%
%%\item local pattern (physical models)~\cite{Mobius:2013aa}
%
%%\item pattern \cite{Hoog:2007aa}
%
%
%
%%%%%%%%%%%%%%%%%%%%%%%%%%%%%%%%%%%%%%%%%%%%%%%%%%%%%%%%%%%%%%%%%%%%%
%\subsection*{Data}
%%%%%%%%%%%%%%%%%%%%%%%%%%%%%%%%%%%%%%%%%%%%%%%%%%%%%%%%%%%%%%%%%%%%%
%The technology of micrococcal nuclease (MNase) digestion combined with high-throughput sequencing (MNase-seq)~\cite{klein2020genomic} is used to map the distribution of nucleosome occupancy genome-wide. In order to map the MNase-seq data to nucleosome positioning data, several programs were developed, such as NPS~\cite{schopflin2013modeling}, nucleR~\cite{flores2011nucler} and DANPOS~\cite{chen2013danpos}.  A nucleosome sequencing profile is generated to depict nucleosome distribution in wave-form where nucleosome peaks are detected. The improved nucleosome-positioning algorithm (iNPS) can be applied to identify peaks and correctly detect nucleosome positions~\cite{chen2014improved}. One possible output of the iNPS algorithm is in the binary format, with 1's representing a nucleosome being present and 0's for the nucleosome-free regions or linker regions.
%
%The genome-wide study of the species is a challenging task due to its large sequence size which needs theoretical expertise and computational power. For our study, \textcolor{red}{we have chosen \textit{Candida albicans} as a simple completely sequenced organism\cite{Price:2019aa} that is small enough to be computationally viable. Furthermore, \textit{C. albicans} allows for similar mechanisms that are found in eucaryotes. Indeed epigenetic mechanisms across animals, plants, and fungi include DNA methylation as a common epigenetic signaling mechanism and is present in \textit{C. albicans}. A putative histone H1 has been identified \cite{Skrzypek:2017wq}. Whereas these are technical decisions, we also wanted to select a species that should have a clinical prevalence.} It consists of 8 sets of chromosome pairs whose complete genome sequence is available. The raw data of the MNase-seq is available from the Gene Expression Omnibus (GSM1542419) and was measured by Puri et. al.~\cite{Puri:2014tq}. We also accessed the processed iNPS data in the NucMap database by Zhao et al.~\cite{zhao2019nucmap}.
%
%
%%%%%%%%%%%%%%%%%%%%%%%%%%%%%%%%%%%%%%%%%%%%%%%%%%%%%%%%%%%%%%%%%%%%%
%\subsection*{Methods}
%%%%%%%%%%%%%%%%%%%%%%%%%%%%%%%%%%%%%%%%%%%%%%%%%%%%%%%%%%%%%%%%%%%%%
%
%To obtain a consistent classification of the nucleosomal positioning data in genome-wide classes, we perform the following steps (explained in more detail below the list):
%
%\begin{enumerate}
%\item Each chromosome is divided into segments of $75$ kbp of length. 
%\item For every chromosome, positioning data is coarse-grained.
%\item The coarse-grained nucleosome positioning data is used to calculate auto-correlation functions over the different sections.
%\item A distance matrix is calculated over all the auto-correlation function data.
%\item These segments are clustered. Various distance matrix and clustering algorithms are used to generalize the results.
%\end{enumerate}
%
%
%%%%%%%%%%%%%%%%%%%%%%%%%%%%%%%%%%%%%%%%%%%%%%%%%%%%%%%%%%%%%%%%%%%%%
%\subsubsection*{Genome section classification}
%%%%%%%%%%%%%%%%%%%%%%%%%%%%%%%%%%%%%%%%%%%%%%%%%%%%%%%%%%%%%%%%%%%%%
%
%In order to extract the global pattern for areas in a genome, the whole genome is separated into sections with equal length. The section length $L$ is an important scale parameter and needs to be properly set. $L$ should not be too large to avoid all features from different areas bounded together. At the same time, $L$ also should not be too small; otherwise, the global structure is flooded by the subtle differences and becomes a pattern for only a single nucleosome.  The single nucleosome wrapping length $L_{n}$ can be used as a lower bound for the choice of $L$. However, to obtain relevant structure we require that $L >> L_{n}$. 
%Considering the nucleosome length $L_{n}$ is about $147$ bp~\cite{Routh:2008aa,Bohr::2012}, $L$ is chosen to be $50$ kbp.
%Additionally, to avoid boundary effects, for each section a $12.5$ kbp intersection on both sides with its neighbor is added.
%Hence the total section length $L$ is $75$ kbp.
%This binning is applied to each chromosome. Chr. 2 for example, with a length of $2,231,883$ bp, is separated into $44$ sections.
%
%%%%%%%%%%%%%%%%%%%%%%%%%%%%%%%%%%%%%%%%%%%%%%%%%%%%%%%%%%%%%%%%%%%%%
%\subsubsection*{Coarse-graining}
%%%%%%%%%%%%%%%%%%%%%%%%%%%%%%%%%%%%%%%%%%%%%%%%%%%%%%%%%%%%%%%%%%%%%
%
%The idea of coarse-graining is an established ansatz and tool in physics to describe complex systems on a scale that allows identifying structure. Typically, the structure appears as a collective phenomenon among smaller entities. The idea is to eliminate degrees of freedom, i.e., find a representation of the
%system on a larger time or space scale, iteratively moving to larger scales without changing the system. Over the last few years, coarse-graining has emerged as a way to model large complex systems and has successfully been applied to other biomolecules like proteins~\cite{Kmiecik:2016vj}.
%
%After the whole genome is separated into sections, coarse-graining is applied for each section. The method we implemented for coarse-graining is the rolling mean method~\cite{Reichl:2016}. This method takes a window with a certain size (e.g. $b=5 kbp$), computes the averaged value of the nucleosome positioning inside the window, and moves the window to the following location. After this value is computed for each location, coarse-grained data on the scale of the window size is returned. Here, Python pandas.DataFrame.rolling~\cite{reback2020pandas} is used to obtain the coarse-graining. To exclude the effect of telomeres, discrete ends of the sections and to incorporate the window size and offset was chosen to be at least
%\begin{equation}
%\text{offset} \ge \text{window size} / 2
%\end{equation}
%
%%%%%%%%%%%%%%%%%%%%%%%%%%%%%%%%%%%%%%%%%%%%%%%%%%%%%%%%%%%%%%%%%%%%%
%\subsubsection*{Auto-correlation function calculation}
%%%%%%%%%%%%%%%%%%%%%%%%%%%%%%%%%%%%%%%%%%%%%%%%%%%%%%%%%%%%%%%%%%%%%
%
%An auto-correlation function is a well-known approach in physics and pattern recognition, capturing the inner interaction pattern inside the data~\cite{Reichl:2016}. Particularly for structures that are liquid-like the auto-correlation function, or in this context the radial distribution function, identifies typical length scales and patterns.
%
%For each section $j$, it is applied on all the coarse-grained data $\rho_j$. The normalized auto-correlation function $C^j(\tau)$ with respect to distance $\tau$ for section $j$ is :
%
%\begin{equation}
%C^{\alpha,j}(\tau) = \frac{E[(\rho^{\alpha,j}_{i}-\mu^{\alpha,j})(\rho^{\alpha,j}_{i+\tau}-\mu^{\alpha,j})]}{(\sigma^{\alpha,j})^2}
%\end{equation}
%where $\rho^{\alpha,j}_i$ is the data at position $i$ within the section $j$ of chromosome $\alpha$. 
%$E(\dots)$ is the mean of everything in the parentheses over all indices $i$. $\mu^j$ is the mean of $\rho$ and $\sigma^j$ is the
%variance for the section $j$. Thus, associated with each section $j$ is the function $C^{\alpha,j}(\tau)$ of chromosome $\alpha$, 
%hence, at the end we will have  $N$ functions $C^{\alpha,j}(\tau)$ where $N$ is the section number for the particular chromosome.
%
%%%%%%%%%%%%%%%%%%%%%%%%%%%%%%%%%%%%%%%%%%%%%%%%%%%%%%%%%%%%%%%%%%%%%
%\subsubsection*{Distance matrix calculation}
%%%%%%%%%%%%%%%%%%%%%%%%%%%%%%%%%%%%%%%%%%%%%%%%%%%%%%%%%%%%%%%%%%%%%
%
%To classify the functions, a similarity measure is applied and a resulting distance matrix is computed. The distance matrix is a square matrix containing the pairwise distances between all the elements available in the dataset, measuring the proximity between the correlation functions. Interpreting the functions as high-dimensional vectors,  we use the $p$-norm to define the distance $d_p$ between two functions:
%
%\begin{equation}
%d_p(a,b)=\left\Vert a-b \right\Vert_p = \left(\sum_{i=1}^d|a_i-b_i|^p\right)^{1/p}
%\end{equation}
%where $a$ and $b$ are the functions in form of vectors. For $p=2$, the $p$-norm this corresponds to the Euclidean distance.
%
%
%
%%%%%%%%%%%%%%%%%%%%%%%%%%%%%%%%%%%%%%%%%%%%%%%%%%%%%%%%%%%%%%%%%%%%%
%\subsubsection*{Clustering}
%%%%%%%%%%%%%%%%%%%%%%%%%%%%%%%%%%%%%%%%%%%%%%%%%%%%%%%%%%%%%%%%%%%%%
%
%To identify the unique nucleosome organisation or distribution function, there is a need to cluster the sections together on the basis of similarity among them. We used a clustering approach, i.e., hierarchical clustering~\cite{Maimon:2005}. This is an unsupervised algorithm that groups similar objects into groups called clusters. It uses a distance matrix to identify the two closest clusters first and then merge the two most similar clusters. This iterative process continues until the clusters are merged to get distinct clusters in a hierarchical manner. 
%
%Hierarchical clustering builds a hierarchy of clusters using two methods: agglomerative and divisive algorithms. We used the former, i.e. the Ward method~\cite{ward:2001}  where each observation starts in its own cluster and pairs of clusters are merged moving up the hierarchy.  
%
%%%%%%%%%%%%%%%%%%%%%%%%%%%%%%%%%%%%%%%%%%%%%%%%%%%%%%%%%%%%%%%%%%%%%
%\subsubsection*{Statistical Distributions Fitting}
%%%%%%%%%%%%%%%%%%%%%%%%%%%%%%%%%%%%%%%%%%%%%%%%%%%%%%%%%%%%%%%%%%%%%
%
%Fitting of the distributions was performed using the scipy stats package~\cite{2020SciPy-NMeth} under Python.
%
%
%%%%%%%%%%%%%%%%%%%%%%%%%%%%%%%%%%%%%%%%%%%%%%%%%%%%%%%%%%%%%%%%%%%%%
%\begin{figure}[htbp]
%
%\begin{center}
%\includegraphics[width=0.725\textwidth]{Heermann-results.pdf}
%\end{center}
%\caption{Panel A shows the genome-wide distance matrix between the correlation functions between segments of size $75$kbp. Hierarchical clustering
%              was applied to identify common patterns. The matrix was sorted according to the patterns. The left side shows the clustering.  
%              Panel B shows the coarse-grained nucleosomal density correlation functions of \textit{Candida albicans} at $5$kb coarse-graining.
%             Panel C shows the genome-wide distribution of segments \textcolor{red}{with colors corresponding
%             to the classification. White space is due to not all
%             chromosomes having the same length}. The pattern classification was done genome-wide to yield three main 
%              patterns. These three patterns were assigned colors and the segments of each chromosome corresponding to one of the
%              three patterns are marked. 
%              \textcolor{red}{
%              The orange colored pattern is characterized by a closely and fairly regularly
%spaced ordering much like the tightly packed heterochromatin. The dark and light
%colored blue patterns have lost the regularity and the longer range of the order
%and correspond thus more to euchromatin. However, note that both these two classes
%have a huge variety of subclasses. This is not surprising in the sense that one
%would expect a larger variety of not so ordered pattern in one dimension than
%for ordered patterns in one dimension.
%              }
%}
%\label{fig:Heermann-results}
%\end{figure}
%%%%%%%%%%%%%%%%%%%%%%%%%%%%%%%%%%%%%%%%%%%%%%%%%%%%%%%%%%%%%%%%%%%%%
%
%
%%%%%%%%%%%%%%%%%%%%%%%%%%%%%%%%%%%%%%%%%%%%%%%%%%%%%%%%%%%%%%%%%%%%%
%\section*{Results}
%%%%%%%%%%%%%%%%%%%%%%%%%%%%%%%%%%%%%%%%%%%%%%%%%%%%%%%%%%%%%%%%%%%%%
%
%The first indication of non-trivial ordering is given by the distribution of the nucleosome positioning data. The binary nucleosome positioning data for all chromosomes of \textit{Candida albicans} (NucMap database~\cite{Zhao:2019vb}) is subjected to the described coarse-graining and then analyzed (see the histogram of densities in the supplementary information Figures~\ref{fig:Heermann-nucleosome-density-1}, \ref{fig:Heermann-nucleosome-density-2} and \ref{fig:Heermann-nucleosome-density-3}). The genome-wide normalized nucleosome density shows a non-gaussian behavior with a slight negative skew. Overall, a log-logistic distribution gives the best consistent fit for all chromosomes compared to a normal distribution on the same bin size and rolling average for all chromosomes.
%
%Recall that each chromosome is divided into chunks of $75$ kbp with $25$ kbp overlapping on each side. The auto-correlation of each chunk is obtained on the coarse-grained nucleosome positioning data. The respective correlation function of each section for all chromosomes are shown in Figure~\ref{fig:Heermann-results} and in detail in supplementary information (Figures~\ref{fig:Heermann-cluster-correlation-function-1} to \ref{fig:Heermann-cluster-correlation-function-R}). Shown are the correlation functions on the coarse-grained scale as well as a further smoothing to make the features that are common among a class more apparent(see below).  The color bar indicates the class. Even though there are variations within a class, certain common features are seen. These features are the first and second peak structure, the height of the peaks, and how long a structure persists. Recall that the zero line indicates that there is no correlation, i.e. there the structure is that of a gas or an unordered behavior. The first peak indicates an increased probability to find a coarse-grained nucleosome at the distance of the peak position, the same applies to the second and additional peaks. If these peaks are of similar height, then there is a stronger long-range ordering. A particular example showing similar heights up to a third peak is in section $12$ of chromosome no. $3$ (see Figure~\ref{fig:Heermann-cluster-correlation-function-3}), while section $6$ shows a drop in the peak heights. Nevertheless, due to the overall similarity, these fall into the same class.
%
%With diminishing height the likelihood of the ordering and the strictness of ordering vanishes. Notice that for some of the sections (within one class) many sub-peaks or side-peaks exist, indicating possible sub-orderings. An example on the more extreme side is chromosome $3$ and sections such as $3,5,16$ etc. Overall, the short-range order is much less pronounced. The orange smoothed line indicates that in this class the salient feature is a smoothly decreasing function indicating a different kind of order than for the class with sections $0, 8,12, ...$. 
%
%Even looking at the correlation functions without the indicated class mapping shows that there are universal features beyond fluctuations. Within a class, a more or less pronounced ordering feature is visible. Comparing the different correlation data between the chromosomes, these become apparent.
%
%These observations can be proven more rigorously by applying similarity measures between the correlation functions. Figure~\ref{fig:Heermann-results} shows the resulting distance matrix between all chromosomes and all sections (the individual results are shown in the supplementary information Figure~\ref{fig:Heermann-nucleosome-distance-matrix-1} to \ref{fig:Heermann-nucleosome-distance-matrix-3}.) Shown is the distance matrix after reordering on the basis of similarity between sections. The color indicates the similarity between the correlation functions. Notice the patterns that emerge from the sorting of the data into classes.
%
%These classes, represented by different colors, are shown in the dendrogram. These classes were obtained by hierarchical clustering. In the lower part of the figure on the left are the typical correlation functions representing the corresponding class with its color code. \textcolor{red}{The orange colored class shows a fairly regular pattern and closely spaced ordering on a short scale, like tightly packed heterochromatin whereas the light blue class has lost the regularity and shows a less stringent regular but still pronounced pattern on a slightly larger scale. The blue colored class shows a rather very irregular pattern compared to the other two classes and corresponds more to euchromatin. }
%
%These observations are consistent with the typical classification from microscopy data into hetero- and euchromatin. The data shows that the orange and light blue classes can be mapped on heterochromatin. The blue colored class thus is euchromatin. The data also shows that still within any of these classes, the features have many sub-features that we salvaged for the larger patterns to allow a "coarse-grained" view on the ordering of the nucleosomes. \textcolor{red}{These sub-features compose elaborated chromatin states as solenoid \cite{Finch-1976}, zig-zag ribbon \cite{Diesinger-2010} or other structures \cite{Williams-1986}, which demand a cross-correlation analysis with CTCF binding sites \cite{Oiwa-2022}, CpG island position \cite{Gardiner-1987} and other data.}
%
%Notice that this partitioning into classes is genome-wide. A consistent classification can be established. This is shown in the mapping of the positions of the section to the chromosomes. Notice that, as expected, not a random mixture of the three colors emerges but rather a clear pattern. The larger chromosomes appear to have more internal structuring compared to the smaller chromosomes that are more homogeneous in their internal structure. \textcolor{red}{The partitioning into a clear pattern, genome-wide is not limited to species \textit{Candida albicans} but the pipeline is generalised and can be used for any species in which the whole genome has been sequenced.}
%
%
%
%
%%%%%%%%%%%%%%%%%%%%%%%%%%%%%%%%%%%%%%%%%%%%%%%%%%%%%%%%%%%%%%%%%%%%%
%\section*{Discussion}
%%%%%%%%%%%%%%%%%%%%%%%%%%%%%%%%%%%%%%%%%%%%%%%%%%%%%%%%%%%%%%%%%%%%%
%
%The structural organisation of the genome depends on the patterns of nucleosome positioning and their distribution in the genome. At a higher scale, the nucleosome positioning distribution varies across the chromosomes which appear to be conserved along the entire genome. The classification of the chromosomes into segments of the distinct nucleosomal distribution shown here is inline with earlier studies. Although, two major classifications of the chromosomal region as heterochromatin and euchromatin are suggested, we find that their organisations can be further subdivided. Nucleosomes can be well-positioned to form phased and un-phased arrays consisting of regularly spaced nucleosomes or can be fuzzy to form irregular arrays of nucleosomes. The three distinct nucleosome distribution patterns along the genome obtained in our result are in agreement with this study. Moreover, further classification of nucleosomal distribution is obtained along each chromosome. Around five to seven different nucleosome distribution patterns are observed for all chromosomes. However, for the entire genome, three patterns are found to be conserved.
%
%We have analyzed the effect for different $p=2,7$ in the $p$-norm on the outcome of the clustering of similar correlation functions and the outcome comes to be similar for all $p$. For high $p$ values some of the clusters split into further clusters. In addition, the cosine similarity norm was tested for further verification, yielding similar clustering (see Supplementary Information Section~\ref{S1_Heermann-Norm-Comparison}). This rules out that the clustering is an artifact of the model and its architecture.
%
%\textcolor{red}{Around five patterns of chromosomal organisation are obtained for each chromosome by analysing the nucleosome positioning data distribution. These patterns obtained are generally coincident with gene densities and lead to the distinct spatial organisation of genomic DNA. The genome's hierarchical structure-function relationship\cite{Beagan:2020wz} is governed by chromatin domains and their higher-order folding.  The formation of chromatin boundaries and associated TADs are controlled by the nucleosome distribution patterns. Recent studies by Wiese \textit{et. al.}\cite{Wiese:2019vm} suggested that domain formation and genome organisation can be predicted with nucleosome positioning only. Pulivarty \textit{et. al.}\cite{Pulivarthy:2016aa} primarily focused that nucleosome studies are limited to a very local individual promoter and enhancer but can be a more general mechanism by which cells can regulate the accessibility of the genome during development at different scales. After an extensive analysis of nucleosome positioning data, the way of organisation of nucleosomal distribution patterns is found to be different at different scales and for different chromosomes. The distinct patterns obtained from our calculation correspond to different ways of nucleosome positioning and may control domain formation and genome organisation in the cell. However, }
%the three distinct patterns of nucleosome organisation that appeared to be conserved in the genome \textcolor{red}{show the global consistency of distribution patterns inside the genome. The consistency in different kinds of distinct patterns observed in the genome corresponds to identical gene densities and similar expression regions for specific locations inside the cell.}  
%
%%%%%%%%%%%%%%%%%%%%%%%%%%%%%%%%%%%%%%%%%%%%%%%%%%%%%%%%%%%%%%%%%%%%%
%\section*{Acknowledgments}
%%%%%%%%%%%%%%%%%%%%%%%%%%%%%%%%%%%%%%%%%%%%%%%%%%%%%%%%%%%%%%%%%%%%%
%This work is funded by the Deutsche Forschungsgemeinschaft (DFG, German Research Foundation) under Germany's Excellence Strategy EXC 2181/1 - 390900948 (the Heidelberg STRUCTURES Excellence Cluster).
%The authors gratefully acknowledge the data storage service SDS@hd supported by the Ministry of Science, Research and the Arts Baden-W\"urttemberg (MWK) and the German Research Foundation (DFG) through grant INST 35/1314-1 FUGG and INST 35/1503-1 FUGG. Kunhe Li would like to acknowledge funding by the Chinese Scholarship Council (CSC). Sujeet Kumar Mishra would like to acknowledge funding by the India government Ministry of Science and Technology, Department of Biotechnology (DBT)-Interdisciplinary Research Center for Scientific Computing (IWR) PhD program.
%
%\medskip
%
%
%\medskip
%\noindent \textbf{Author Contribution Statement} \par
%\noindent All authors were involved in the conception, processing of the data, analysis and draftting of the manuscript. D.H. and N.O. supervised the work. 
%All authors discussed the results and commented on the manuscript.
%
%\medskip
%
%\medskip
%\noindent \textbf{Conflicts of Interest} \par
%\noindent No conflicts of interest exists.
%
%
%\bibliographystyle{plos2015.bst}
%
%\bibliography{nucleosome}
%
%
%\newpage
%%%%%%%%%%%%%%%%%%%%%%%%%%%%%%%%%%%%%%%%%%%%%%%%%%%%%%%%%%%%%%%%%%%%
\section*{Supporting information}
%%%%%%%%%%%%%%%%%%%%%%%%%%%%%%%%%%%%%%%%%%%%%%%%%%%%%%%%%%%%%%%%%%%%
\setcounter{figure}{0}
\setcounter{section}{1}
\setcounter{subsection}{0}


%====================================================================================
\subsection{Coarse-Graining}
%====================================================================================
{Coarse-graining is a procedure that has successfully been developed and applied
to critical phenomena in physics. The basic idea is that each system has a 
fundamental length scale on which the physical interactions play out. While there are
interactions such as excluded volume interaction or Van-der-Waals interactions on
a short scale, these all add up to the relevant scale given by the typical
correlation length of the system. If the correlations are small, such as in a gas
where the constituents particles almost never interact then the fundamental interactions
determine the physical scale. For more dense system, there is a scale, the correlation
length, on which the system needs to be described. }

{The coarse-graining procedure is demonstrated in Figure. 
Panel A shows a noisy signal based on the data shown in panel E.
For panels B to D we increase the coarse-graining length $L$ from 10 to 50 and to 250.
The first coarse-graining step shown in panel B already recovers some aspects of the 
underlying data. The second coarse-graining length $L=50$ essentially has recovered
the underlying structure while for $L=250$ the signal is too much washed out.}

\begin{figure}[htbp]

\begin{center}
\includegraphics[width=\textwidth]{Heermann-coarse-graining-scheme.pdf} 
\end{center}
\end{figure}


\newpage
%====================================================================================
\subsection{Nucleosome Density}
%====================================================================================


\begin{figure}[htbp]

\begin{center}
\begin{tabular}{cc}
\includegraphics[width=0.5\textwidth]{Heermann-nucleosome-density-chr1.pdf} &
\includegraphics[width=0.5\textwidth]{Heermann-nucleosome-density-chr5.pdf} \\
\includegraphics[width=0.5\textwidth]{Heermann-nucleosome-density-chr2.pdf} & 
\includegraphics[width=0.5\textwidth]{Heermann-nucleosome-density-chr6.pdf} \\
\includegraphics[width=0.5\textwidth]{Heermann-nucleosome-density-chr3.pdf} & 
\includegraphics[width=0.5\textwidth]{Heermann-nucleosome-density-chr7.pdf} \\
\includegraphics[width=0.5\textwidth]{Heermann-nucleosome-density-chr4.pdf} & 
\includegraphics[width=0.5\textwidth]{Heermann-nucleosome-density-chrR.pdf}
\end{tabular}
\end{center}
\label{fig:Heermann-nucleosome-density-1}
\caption{Shown is the nucleosomal density after applying a rolling average with a window size of $5000$ 
              of all of the chromosomes (upper panels). The lower panels show the corresponding histogram of the densities with a bin
              size of $50$. The black line is the fit with a gaussian distribution.}

\end{figure}


\vfill\eject
\newpage

%====================================================================================
\subsubsection{Nucleosome Density at $b=2500$}
%====================================================================================


\begin{figure}[htbp]
    \begin{center}
        \includegraphics[width=0.9\textwidth]{Heermann-nucleosome-density-scaling-indi-2500.pdf}
        \caption{
                       Normalized nucleosome density distributions for all of the chromosomes. The data shows the non-gaussian behavior (red line).
                       For comparison a fit to a Log-logistic distribution is shown yielding a much better consistent fit. 
                       The bin size was $50$ and the rolling average of size $2500$ was used.
                     }  
    \end{center}
    \label{fig:Heermann-nucleosome-density-2}
\end{figure}

\begin{table}[h]
\begin{center}
\begin{tabular}{llrrr}
\hline
Chromosome & Distribution &    chi\_square &  D\_statistic \\
\hline
      chr1 &         fisk &  1.675740e+05 &     0.026701  \\
      chr1 &         norm &  4.029705e+05 &     0.047346  \\
      chr2 &         fisk &  2.215488e+05 &     0.034197  \\
      chr2 &         norm &  4.888579e+05 &     0.049294  \\
      chr3 &         fisk &  2.315703e+05 &     0.038608  \\
      chr3 &         norm &  1.174085e+06 &     0.083966  \\
      chr4 &         fisk &  1.530916e+05 &     0.034538  \\
      chr4 &         norm &  6.824904e+05 &     0.070372  \\
      chr5 &         fisk &  9.322028e+04 &     0.030918  \\
      chr5 &         norm &  2.783759e+05 &     0.056306  \\
      chr6 &         fisk &  1.280710e+05 &     0.037654  \\
      chr6 &         norm &  2.753396e+05 &     0.052656  \\
      chr7 &         fisk &  5.100021e+04 &     0.032512  \\
      chr7 &         norm &  7.679109e+04 &     0.031660  \\
      chrR &         fisk &  2.258400e+05 &     0.033580  \\
      chrR &         norm &  6.023527e+05 &     0.054608  \\
\hline
\end{tabular}
\caption{The Fisk distribution, also known as the log-logistic distribution gives the best consistent fit. The fit was done for
              the bin size of $50$ and the rolling average of size $5000$. Statistical Kolmogorov-Smirnov test for goodness of fit
              was done using SciPy.org scipy.stats.kstest function~\cite{2020SciPy-NMeth}.              
              The D statistic is the  absolute max distance (supremum) between the CDFs of the two  samples. All results
              show small values D values corresponding to $p$-values close to $1$, the log-logistic distribution may explain the data.
              }
\end{center}
\end{table}

\newpage


%====================================================================================
\subsubsection{Nucleosome Density at $b=5000$}
%====================================================================================


\begin{figure}[htbp]
    \begin{center}
        \includegraphics[width=0.9\textwidth]{Heermann-nucleosome-density-scaling-indi-5000.pdf}
        \caption{
                       Normalized nucleosome density distributions for all of the chromosomes. The data shows the non-gaussian behavior (red line).
                       For comparison a fit to a Log-logistic distribution is shown yielding a much better consistent fit. 
                       The bin size was $50$ and the rolling average of size $5000$ was used.
                     }  
    \end{center}
    \label{fig:Heermann-nucleosome-density-3}
\end{figure}

\begin{table}[h]
\begin{center}
\begin{tabular}{llrrr}
\hline
Chromosome & Distribution &    chi\_square &  D\_statistic \\
\hline
      chr1 &         fisk &  1.678610e+05 &     0.021809 \\
      chr1 &         norm &  4.310806e+05 &     0.040372 \\
      chr2 &         fisk &  1.011539e+05 &     0.024922 \\
      chr2 &         norm &  4.873082e+05 &     0.048215 \\
      chr3 &         fisk &  2.078474e+05 &     0.038179 \\
      chr3 &         norm &  1.362080e+06 &     0.094966 \\
      chr4 &         fisk &  9.270418e+04 &     0.027728 \\
      chr4 &         norm &  6.014198e+05 &     0.069622 \\
      chr5 &         fisk &  4.004712e+04 &     0.020815 \\
      chr5 &         norm &  1.715085e+05 &     0.048451 \\
      chr6 &         fisk &  1.347119e+04 &     0.020806 \\
      chr6 &         norm &  1.609603e+05 &     0.038205 \\
      chr7 &         fisk &  1.682594e+04 &     0.022172 \\
      chr7 &         norm &  1.636277e+04 &     0.016584 \\
      chrR &         fisk &  9.955245e+04 &     0.025810 \\
      chrR &         norm &  4.967464e+05 &     0.052443 \\
\hline
\end{tabular}
\caption{The Fisk distribution, also known as the log-logistic distribution gives the best consistent fit. The fit was done for
              the bin size of $50$ and the rolling average of size $5000$. Statistical Kolmogorov-Smirnov test for goodness of fit
              was done using SciPy.org scipy.stats.kstest function~\cite{2020SciPy-NMeth}. 
              The D statistic is the  absolute max distance (supremum) between the CDFs of the two  samples. As the all the results
              show small values D values corresponding to p-values close to $1$, the log-logistic distribution may explain the data.
                }
\end{center}
\end{table}


\newpage
%====================================================================================
\subsection{Distance Matrix for Individual Chromosomes}
%====================================================================================


\begin{figure}[htbp]

\begin{center}
\begin{tabular}{cc}
\includegraphics[width=0.3\textwidth]{Heermann-distance-matrix-chr1.pdf} &
\includegraphics[width=0.3\textwidth]{Heermann-distance-matrix-chr5.pdf} \\
\includegraphics[width=0.3\textwidth]{Heermann-distance-matrix-chr2.pdf} & 
\includegraphics[width=0.3\textwidth]{Heermann-distance-matrix-chr6.pdf} \\
\includegraphics[width=0.3\textwidth]{Heermann-distance-matrix-chr3.pdf} & 
\includegraphics[width=0.3\textwidth]{Heermann-distance-matrix-chr7.pdf} \\
\includegraphics[width=0.3\textwidth]{Heermann-distance-matrix-chr4.pdf} & 
\includegraphics[width=0.3\textwidth]{Heermann-distance-matrix-chrR.pdf}
\end{tabular}
\end{center}
\caption{Shown are the distance matrices for all chromosomes. Distance refers to the distance between
two correlation functions as measured by the euclidean distance (np.linalg.norm(x-y,ord=norm), with $\text{norm} = 2$.
The ordering along the axes corresponds to the coarse-grained sections. The rolling average was of size $5000$.}
\label{fig:Heermann-nucleosome-distance-matrix-1}

\end{figure}
    
\newpage
%====================================================================================
\subsection{Clustering for Individual Chromosomes}
%====================================================================================

\begin{figure}[htbp]

\begin{center}
\begin{tabular}{cc}
\includegraphics[width=0.25\textwidth]{Heermann-dendrogram-chr1.pdf} &
\includegraphics[width=0.25\textwidth]{Heermann-dendrogram-chr5.pdf} \\
\includegraphics[width=0.25\textwidth]{Heermann-dendrogram-chr2.pdf} & 
\includegraphics[width=0.25\textwidth]{Heermann-dendrogram-chr6.pdf} \\
\includegraphics[width=0.25\textwidth]{Heermann-dendrogram-chr3.pdf} & 
\includegraphics[width=0.25\textwidth]{Heermann-dendrogram-chr7.pdf} \\
\includegraphics[width=0.25\textwidth]{Heermann-dendrogram-chr4.pdf} & 
\includegraphics[width=0.25\textwidth]{Heermann-dendrogram-chrR.pdf}
\end{tabular}
\end{center}
\caption{Shown are the dendrograms resulting from the distance matrices for all chromosomes. Results are for the
hierarchical clustering on the individual chromosome. The Ward distance was used for the variance minimization 
algorithm used by SciPy~\cite{2020SciPy-NMeth}. The labels correspond to the distance matrix entries. Labels in parentheses
give the number of labels corresponding to the leave. The rolling average was of size $5000$. Labels in parentheses give 
the number of labels corresponding to the leaf. }
\label{fig:Heermann-nucleosome-distance-matrix-2}

\end{figure}
   
\newpage
%====================================================================================
\subsection{Distance Matrix and Clustering for Individual Chromosomes}
%====================================================================================
    
  
 \begin{figure}[htbp]

\begin{center}
\begin{tabular}{cc}
\includegraphics[width=0.25\textwidth]{Heermann-dendrogram-distance-matrix-chr1.pdf} &
\includegraphics[width=0.25\textwidth]{Heermann-dendrogram-distance-matrix-chr5.pdf} \\
\includegraphics[width=0.25\textwidth]{Heermann-dendrogram-distance-matrix-chr2.pdf} & 
\includegraphics[width=0.25\textwidth]{Heermann-dendrogram-distance-matrix-chr6.pdf} \\
\includegraphics[width=0.25\textwidth]{Heermann-dendrogram-distance-matrix-chr3.pdf} & 
\includegraphics[width=0.25\textwidth]{Heermann-dendrogram-distance-matrix-chr7.pdf} \\
\includegraphics[width=0.25\textwidth]{Heermann-dendrogram-distance-matrix-chr4.pdf} & 
\includegraphics[width=0.25\textwidth]{Heermann-dendrogram-distance-matrix-chrR.pdf}
\end{tabular}
\end{center}
\caption{Shown are the distance matrices and corresponding dendrograms for all chromosomes. The matrix entries are
sorted to correspond to the identified clusters. The rolling average was of size $5000$.}
\label{fig:Heermann-nucleosome-distance-matrix-3}

\end{figure}
    
 
    
\newpage
%====================================================================================
\subsection{Cluster Pattern in Chromosomes}
%====================================================================================
    
  
 \begin{figure}[H]

\begin{center}
\begin{tabular}{cc}
\includegraphics[width=0.25\textwidth]{Heermann-cluster-gene-density-chr1.pdf} &
\includegraphics[width=0.25\textwidth]{Heermann-cluster-gene-density-chr5.pdf} \\
\includegraphics[width=0.25\textwidth]{Heermann-cluster-gene-density-chr2.pdf} & 
\includegraphics[width=0.25\textwidth]{Heermann-cluster-gene-density-chr6.pdf}
\end{tabular}
\end{center}
\caption{Part 1: Shown are the distance matrices and corresponding mapping of the pattern on the chromosomes. The matrix entries
correspond to the positions on the chromosome. The rolling average was of size $5000$.}
\label{fig:Heermann-cluster-gene-density-1}
\end{figure}
    
 
 \newpage
 \begin{figure}[H]

\begin{center}
\begin{tabular}{cc}
\includegraphics[width=0.25\textwidth]{Heermann-cluster-gene-density-chr3.pdf} & 
\includegraphics[width=0.25\textwidth]{Heermann-cluster-gene-density-chr7.pdf} \\
\includegraphics[width=0.25\textwidth]{Heermann-cluster-gene-density-chr4.pdf} & 
\includegraphics[width=0.25\textwidth]{Heermann-cluster-gene-density-chrR.pdf}
\end{tabular}
\end{center}
\caption{Part 2: Shown are the distance matrices and corresponding mapping of the pattern on the chromosomes. The matrix entries
correspond to the positions on the chromosome. The rolling average was of size $5000$.}
\label{fig:Heermann-cluster-gene-density-2}
\end{figure}
    
    
\newpage
%====================================================================================
\subsection{Correspondence between Pattern and Correlation Function within individual Chromosome}
\label{SI:CorrelationFct}
%====================================================================================
    
  
 \begin{figure}[H]

\begin{center}

\vspace{0.2cm}
\begin{tabular}{cc}
\includegraphics[width=0.25\textwidth]{Heermann-cluster-correlation-function-1f77b4-chr1.pdf} &
\includegraphics[width=0.25\textwidth]{Heermann-cluster-correlation-function-aec7e8-chr1.pdf} \\
\includegraphics[width=0.25\textwidth]{Heermann-cluster-correlation-function-ff7f0e-chr1.pdf}  &

\end{tabular}
\end{center}
\caption{Shown are the correlation functions and the corresponding mapping of the pattern on the chromosome 1. 
The rolling average was of size $5000$. The orange line marked "smoothed" is a smoothed representation of the correlation
function (rolling average of size $10000$ to highlight the feature commonality between the clustered correlation functions. }
\label{fig:Heermann-cluster-correlation-function-1}
\end{figure}
 
\newpage 
%%%%%%%%%%%%%%%%%%%%%%%%%%%%%%%%%%%%%%%%%%%%%%%
\begin{figure}[H]

\begin{center}

\vspace{0.2cm}
\begin{tabular}{cc}
\includegraphics[width=0.25\textwidth]{Heermann-cluster-correlation-function-1f77b4-chr2.pdf} &
\includegraphics[width=0.25\textwidth]{Heermann-cluster-correlation-function-aec7e8-chr2.pdf} \\
\includegraphics[width=0.25\textwidth]{Heermann-cluster-correlation-function-2ca02c-chr2.pdf}  &
\includegraphics[width=0.25\textwidth]{Heermann-cluster-correlation-function-ff7f0e-chr2.pdf}   \\
\includegraphics[width=0.25\textwidth]{Heermann-cluster-correlation-function-ffbb78-chr2.pdf}   &

\end{tabular}
\end{center}
\caption{Shown are the correlation functions corresponding mapping of the pattern on the chromosome 2. 
The rolling average was of size $5000$. The orange line marked "smoothed" is a smoothed representation of the correlation
function (rolling average of size $10000$ to highlight the feature commonality between the clustered correlation functions. }
\label{fig:Heermann-cluster-correlation-function-2}
\end{figure}
        
\newpage
%%%%%%%%%%%%%%%%%%%%%%%%%%%%%%%%%%%%%%%%%%%%%%%
\begin{figure}[H]

\begin{center}

\vspace{0.2cm}
\begin{tabular}{cc}
\includegraphics[width=0.25\textwidth]{Heermann-cluster-correlation-function-1f77b4-chr3.pdf} &
\includegraphics[width=0.25\textwidth]{Heermann-cluster-correlation-function-aec7e8-chr3.pdf} \\
\includegraphics[width=0.25\textwidth]{Heermann-cluster-correlation-function-ff7f0e-chr3.pdf}   &
\includegraphics[width=0.25\textwidth]{Heermann-cluster-correlation-function-ffbb78-chr3.pdf}   
\end{tabular}
\end{center}
\caption{Shown are the correlation functions corresponding mapping of the pattern on the chromosome 3. 
The rolling average was of size $5000$. The orange line marked "smoothed" is a smoothed representation of the correlation
function (rolling average of size $10000$ to highlight the feature commonality between the clustered correlation functions. }
\label{fig:Heermann-cluster-correlation-function-3}
\end{figure}

\newpage
%%%%%%%%%%%%%%%%%%%%%%%%%%%%%%%%%%%%%%%%%%%%%%%
\begin{figure}[H]

\begin{center}

\vspace{0.2cm}
\begin{tabular}{cc}
\includegraphics[width=0.25\textwidth]{Heermann-cluster-correlation-function-1f77b4-chr4.pdf} &
\includegraphics[width=0.25\textwidth]{Heermann-cluster-correlation-function-aec7e8-chr4.pdf} \\
\includegraphics[width=0.25\textwidth]{Heermann-cluster-correlation-function-ff7f0e-chr4.pdf}   &
\includegraphics[width=0.25\textwidth]{Heermann-cluster-correlation-function-ffbb78-chr4.pdf}   
\end{tabular}
\end{center}
\caption{Shown are the correlation functions corresponding mapping of the pattern on the chromosome 4. 
The rolling average was of size $5000$. The orange line marked "smoothed" is a smoothed representation of the correlation
function (rolling average of size $10000$ to highlight the feature commonality between the clustered correlation functions. }
\label{fig:Heermann-cluster-correlation-function-4}
\end{figure}        

\newpage
%%%%%%%%%%%%%%%%%%%%%%%%%%%%%%%%%%%%%%%%%%%%%%%
\begin{figure}[H]

\begin{center}

\vspace{0.2cm}
\begin{tabular}{cc}
\includegraphics[width=0.25\textwidth]{Heermann-cluster-correlation-function-1f77b4-chr5.pdf} &
\includegraphics[width=0.25\textwidth]{Heermann-cluster-correlation-function-2ca02c-chr5.pdf} \\
\includegraphics[width=0.25\textwidth]{Heermann-cluster-correlation-function-aec7e8-chr5.pdf} &
\includegraphics[width=0.25\textwidth]{Heermann-cluster-correlation-function-ff7f0e-chr5.pdf}   \\
\includegraphics[width=0.25\textwidth]{Heermann-cluster-correlation-function-ffbb78-chr5.pdf}   &
\end{tabular}
\end{center}
\caption{Shown are the correlation functions corresponding mapping of the pattern on the chromosome 5. 
The rolling average was of size $5000$. The orange line marked "smoothed" is a smoothed representation of the correlation
function (rolling average of size $10000$ to highlight the feature commonality between the clustered correlation functions. }
\label{fig:Heermann-cluster-correlation-function-5}
\end{figure}   

\newpage
%%%%%%%%%%%%%%%%%%%%%%%%%%%%%%%%%%%%%%%%%%%%%%%
\begin{figure}[H]

\begin{center}

\vspace{0.2cm}
\begin{tabular}{cc}
\includegraphics[width=0.25\textwidth]{Heermann-cluster-correlation-function-1f77b4-chr6.pdf} &
\includegraphics[width=0.25\textwidth]{Heermann-cluster-correlation-function-aec7e8-chr6.pdf} \\
\includegraphics[width=0.25\textwidth]{Heermann-cluster-correlation-function-ff7f0e-chr6.pdf}   &
\includegraphics[width=0.25\textwidth]{Heermann-cluster-correlation-function-ffbb78-chr6.pdf}   
\end{tabular}
\end{center}
\caption{Shown are the correlation functions corresponding mapping of the pattern on the chromosome 6. 
The rolling average was of size $5000$. The orange line marked "smoothed" is a smoothed representation of the correlation
function (rolling average of size $10000$ to highlight the feature commonality between the clustered correlation functions. }
\label{fig:Heermann-cluster-correlation-function-6}
\end{figure} 

\newpage
%%%%%%%%%%%%%%%%%%%%%%%%%%%%%%%%%%%%%%%%%%%%%%%
\begin{figure}[H]

\begin{center}

\vspace{0.2cm}
\begin{tabular}{cc}
\includegraphics[width=0.25\textwidth]{Heermann-cluster-correlation-function-1f77b4-chr7.pdf} &
\includegraphics[width=0.25\textwidth]{Heermann-cluster-correlation-function-aec7e8-chr7.pdf} \\
\includegraphics[width=0.25\textwidth]{Heermann-cluster-correlation-function-ff7f0e-chr7.pdf}   &
\includegraphics[width=0.25\textwidth]{Heermann-cluster-correlation-function-ffbb78-chr7.pdf}   
\end{tabular}
\end{center}
\caption{Shown are the correlation functions corresponding mapping of the pattern on the chromosome 7. 
The rolling average was of size $5000$. The orange line marked "smoothed" is a smoothed representation of the correlation
function (rolling average of size $10000$ to highlight the feature commonality between the clustered correlation functions. }
\label{fig:Heermann-cluster-correlation-function-7}
\end{figure} 


\newpage
%%%%%%%%%%%%%%%%%%%%%%%%%%%%%%%%%%%%%%%%%%%%%%%
\begin{figure}[H]

\begin{center}

\vspace{0.2cm}
\begin{tabular}{cc}
\includegraphics[width=0.25\textwidth]{Heermann-cluster-correlation-function-1f77b4-chrR.pdf} &
\includegraphics[width=0.25\textwidth]{Heermann-cluster-correlation-function-98df8a-chrR.pdf} \\
\includegraphics[width=0.25\textwidth]{Heermann-cluster-correlation-function-aec7e8-chrR.pdf} &
\includegraphics[width=0.25\textwidth]{Heermann-cluster-correlation-function-ff7f0e-chrR.pdf}   \\
\includegraphics[width=0.25\textwidth]{Heermann-cluster-correlation-function-ffbb78-chrR.pdf}   
\end{tabular}
\end{center}
\caption{Shown are the correlation functions corresponding mapping of the pattern on the chromosome R. 
The rolling average was of size $5000$. The orange line marked "smoothed" is a smoothed representation of the correlation
function (rolling average of size $10000$ to highlight the feature commonality between the clustered correlation functions. }
\label{fig:Heermann-cluster-correlation-function-R}
\end{figure} 


\newpage
%====================================================================================
\subsection{Genome-Wide Distance Matrix}
%====================================================================================


\begin{figure}[H]

\begin{center}
\includegraphics[width=0.9\textwidth]{Heermann-distance-matrix-chr1-chr2-chr3-chr4-chr5-chr6-chr7-chrR.pdf} 
\end{center}
\caption{Shown is the genome-wide distance matrice. Distance refers to the distance between
two correlation functions as measured by the euclidean distance (np.linalg.norm(x-y,ord=norm), with $\text{norm} = 2$.
The ordering along the axes corresponds to the coarse-grained sections. The rolling average was of size $5000$.}
\label{fig:Heermann-nucleosome-distance-matrix-genome-wide}
\end{figure}


\newpage
%====================================================================================
\subsection{Genome-Wide Clustering}
%====================================================================================
    
 
 \begin{figure}[H]

\begin{center}
\includegraphics[width=0.95\textwidth]{Heermann-dendrogram-chr1-chr2-chr3-chr4-chr5-chr6-chr7-chrR.pdf}
\end{center}
\caption{Shown is the dendrograms resulting from the genome-wide distance matrix. Results are for the
hierarchical clustering on the individual chromosome. The Ward distance was used for the variance minimization 
algorithm used by SciPy~\cite{2020SciPy-NMeth}. The labels correspond to the distance matrix entries. Labels in parentheses
give the number of labels corresponding to the leave. The rolling average was of size $5000$.}
\label{fig:Heermann-dendrogram-genome-wide}
\end{figure}

\newpage
%====================================================================================
\subsection{Genome-Wide Distance Matrix and Clustering}
%====================================================================================
    
  
\begin{figure}[H]

\begin{center}
\includegraphics[width=0.95\textwidth]{Heermann-dendrogram-distance-matrix-chr1-chr2-chr3-chr4-chr5-chr6-chr7-chrR.pdf}
\end{center}
\caption{Shown is the genome-wide distance matrix and the corresponding dendrogram. The matrix entries are
sorted to correspond to the identified clusters. The rolling average was of size $5000$.}
\label{fig:Heermann-dendrogram-distance-matrix-genome-wide}
\end{figure}


\newpage
%====================================================================================
\subsection{Correspondence between Pattern and Correlation Function Genome-Wide}
%====================================================================================
    
  
\begin{figure}[H]

\begin{center}
Correlation Function corresponding to the Pattern Genome-Wide Pattern No. 1

\vspace{0.2cm}
\begin{tabular}{cc}
\includegraphics[width=0.33\textwidth]{Heermann-cluster-correlation-function-1f77b4-chr1-chr2-chr3-chr4-chr5-chr6-chr7-chrR-1.pdf} &
\includegraphics[width=0.33\textwidth]{Heermann-cluster-correlation-function-1f77b4-chr1-chr2-chr3-chr4-chr5-chr6-chr7-chrR-3.pdf} \\
\includegraphics[width=0.33\textwidth]{Heermann-cluster-correlation-function-1f77b4-chr1-chr2-chr3-chr4-chr5-chr6-chr7-chrR-2.pdf} &
\includegraphics[width=0.33\textwidth]{Heermann-cluster-correlation-function-1f77b4-chr1-chr2-chr3-chr4-chr5-chr6-chr7-chrR-4.pdf} 
\end{tabular}

\end{center}
\caption{Shown are the correlation functions corresponding mapping of the pattern on the chromosomes. 
The rolling average was of size $5000$. The orange line marked "smoothed" is a smoothed representation of the correlation
function (rolling average of size $10000$ to highlight the feature commonality between the clustered correlation functions. }
\label{fig:Heermann-cluster-correlation-function-1f77b4}
\end{figure}


\newpage
%%%%%%%%%%%%%%%%%%%%%%%%%%%%%%%%%%%%%%%%%%%%%%%

\begin{figure}[H]

\begin{center}
Correlation Function corresponding to the Pattern Genome-Wide Pattern No. 2 (1)

\vspace{0.2cm}
\begin{tabular}{cc}
\includegraphics[width=0.33\textwidth]{Heermann-cluster-correlation-function-aec7e8-chr1-chr2-chr3-chr4-chr5-chr6-chr7-chrR-1.pdf} &
\includegraphics[width=0.33\textwidth]{Heermann-cluster-correlation-function-aec7e8-chr1-chr2-chr3-chr4-chr5-chr6-chr7-chrR-3.pdf} \\
\includegraphics[width=0.33\textwidth]{Heermann-cluster-correlation-function-aec7e8-chr1-chr2-chr3-chr4-chr5-chr6-chr7-chrR-2.pdf} &
\includegraphics[width=0.33\textwidth]{Heermann-cluster-correlation-function-aec7e8-chr1-chr2-chr3-chr4-chr5-chr6-chr7-chrR-4.pdf} 
\end{tabular}

\end{center}
\caption{Shown are the correlation functions corresponding mapping of the pattern on the chromosomes. 
The rolling average was of size $5000$. The orange line marked "smoothed" is a smoothed representation of the correlation
function (rolling average of size $10000$ to highlight the feature commonality between the clustered correlation functions. }
\label{fig:Heermann-cluster-correlation-function-aec7e8-1}
\end{figure}


\newpage
%%%%%%%%%%%%%%%%%%%%%%%%%%%%%%%%%%%%%%%%%%%%%%%
 \begin{figure}[H]

\begin{center}
Correlation Function corresponding to the Pattern Genome-Wide Pattern No. 2 (2)

\vspace{0.2cm}
\begin{tabular}{cc}
\includegraphics[width=0.33\textwidth]{Heermann-cluster-correlation-function-aec7e8-chr1-chr2-chr3-chr4-chr5-chr6-chr7-chrR-5.pdf} &
\includegraphics[width=0.33\textwidth]{Heermann-cluster-correlation-function-aec7e8-chr1-chr2-chr3-chr4-chr5-chr6-chr7-chrR-7.pdf} \\
\includegraphics[width=0.33\textwidth]{Heermann-cluster-correlation-function-aec7e8-chr1-chr2-chr3-chr4-chr5-chr6-chr7-chrR-6.pdf} &
\includegraphics[width=0.33\textwidth]{Heermann-cluster-correlation-function-aec7e8-chr1-chr2-chr3-chr4-chr5-chr6-chr7-chrR-8.pdf} 
\end{tabular}

\end{center}
\caption{Shown are the correlation functions corresponding mapping of the pattern on the chromosomes. 
The rolling average was of size $5000$. The orange line marked "smoothed" is a smoothed representation of the correlation
function (rolling average of size $10000$ to highlight the feature commonality between the clustered correlation functions. }
\label{fig:Heermann-cluster-correlation-function-aec7e8-2}
\end{figure}


\newpage
%%%%%%%%%%%%%%%%%%%%%%%%%%%%%%%%%%%%%%%%%%%%%%%
\begin{figure}[H]

\begin{center}
Correlation Function corresponding to the Pattern Genome-Wide Pattern No. 2 (3)

\vspace{0.2cm}
\begin{tabular}{cc}
\includegraphics[width=0.33\textwidth]{Heermann-cluster-correlation-function-aec7e8-chr1-chr2-chr3-chr4-chr5-chr6-chr7-chrR-9.pdf} &
\includegraphics[width=0.33\textwidth]{Heermann-cluster-correlation-function-aec7e8-chr1-chr2-chr3-chr4-chr5-chr6-chr7-chrR-11.pdf} \\
\includegraphics[width=0.33\textwidth]{Heermann-cluster-correlation-function-aec7e8-chr1-chr2-chr3-chr4-chr5-chr6-chr7-chrR-10.pdf} &
\includegraphics[width=0.33\textwidth]{Heermann-cluster-correlation-function-aec7e8-chr1-chr2-chr3-chr4-chr5-chr6-chr7-chrR-12.pdf} 
\end{tabular}

\end{center}
\caption{Shown are the correlation functions corresponding mapping of the pattern on the chromosomes. 
The rolling average was of size $5000$. The orange line marked "smoothed" is a smoothed representation of the correlation
function (rolling average of size $10000$ to highlight the feature commonality between the clustered correlation functions. }
\label{fig:Heermann-cluster-correlation-function-aec7e8-3}
\end{figure}


\newpage
%%%%%%%%%%%%%%%%%%%%%%%%%%%%%%%%%%%%%%%%%%%%%%%
\begin{figure}[H]

\begin{center}
Correlation Function corresponding to the Pattern Genome-Wide Pattern No. 2 (4)

\vspace{0.2cm}
\begin{tabular}{cc}
\includegraphics[width=0.33\textwidth]{Heermann-cluster-correlation-function-aec7e8-chr1-chr2-chr3-chr4-chr5-chr6-chr7-chrR-13.pdf} &
\includegraphics[width=0.33\textwidth]{Heermann-cluster-correlation-function-aec7e8-chr1-chr2-chr3-chr4-chr5-chr6-chr7-chrR-14.pdf} 
\end{tabular}

\end{center}
\caption{Shown are the correlation functions corresponding mapping of the pattern on the chromosomes. 
The rolling average was of size $5000$. The orange line marked "smoothed" is a smoothed representation of the correlation
function (rolling average of size $10000$ to highlight the feature commonality between the clustered correlation functions. }
\label{fig:Heermann-cluster-correlation-function-aec7e8-4}
\end{figure}


\newpage
%%%%%%%%%%%%%%%%%%%%%%%%%%%%%%%%%%%%%%%%%%%%%%%
\begin{figure}[H]

\begin{center}
Correlation Function corresponding to the Pattern Genome-Wide Pattern No. 3 (1)

\vspace{0.2cm}
\begin{tabular}{cc}
\includegraphics[width=0.33\textwidth]{Heermann-cluster-correlation-function-ff7f0e-chr1-chr2-chr3-chr4-chr5-chr6-chr7-chrR-1.pdf} &
\includegraphics[width=0.33\textwidth]{Heermann-cluster-correlation-function-ff7f0e-chr1-chr2-chr3-chr4-chr5-chr6-chr7-chrR-3.pdf} \\
\includegraphics[width=0.33\textwidth]{Heermann-cluster-correlation-function-ff7f0e-chr1-chr2-chr3-chr4-chr5-chr6-chr7-chrR-2.pdf} &
\includegraphics[width=0.33\textwidth]{Heermann-cluster-correlation-function-ff7f0e-chr1-chr2-chr3-chr4-chr5-chr6-chr7-chrR-4.pdf} 
\end{tabular}

\end{center}
\caption{Shown are the correlation functions corresponding mapping of the pattern on the chromosomes. 
The rolling average was of size $5000$. The orange line marked "smoothed" is a smoothed representation of the correlation
function (rolling average of size $10000$ to highlight the feature commonality between the clustered correlation functions. }
\label{fig:Heermann-cluster-correlation-function-ff7f0e-1}

\end{figure}


\newpage
%%%%%%%%%%%%%%%%%%%%%%%%%%%%%%%%%%%%%%%%%%%%%%%
 \begin{figure}[H]

\begin{center}
Correlation Function corresponding to the Pattern Genome-Wide Pattern No. 3 (2)

\vspace{0.2cm}
\begin{tabular}{cc}
\includegraphics[width=0.33\textwidth]{Heermann-cluster-correlation-function-ff7f0e-chr1-chr2-chr3-chr4-chr5-chr6-chr7-chrR-5.pdf} &
\includegraphics[width=0.33\textwidth]{Heermann-cluster-correlation-function-ff7f0e-chr1-chr2-chr3-chr4-chr5-chr6-chr7-chrR-6.pdf} 
\end{tabular}

\end{center}
\caption{Shown are the correlation functions corresponding mapping of the pattern on the chromosomes. 
The rolling average was of size $5000$. The orange line marked "smoothed" is a smoothed representation of the correlation
function (rolling average of size $10000$ to highlight the feature commonality between the clustered correlation functions. }
\label{fig:Heermann-cluster-correlation-function-ff7f0e-2}
\end{figure}  
    

%====================================================================================
\subsection{Comparison of Different Metrics}
%====================================================================================
\label{S1_Heermann-Norm-Comparison}
  
\begin{figure}[H]

\begin{center}
\includegraphics[width=0.8\textwidth]{S1_Heermann-comparison-metrics.pdf}
\end{center}
\caption{The upper panel shows the classification of the structures with
respect to the euclidean distance $\Vert . \Vert_2$ while the
middle one shows the result for $\Vert . \Vert_7$. Note that 
$\Vert . \Vert_7$ shows a further subdivision of the orange
colored regions. Otherwise, the structure is stable against the
two metrics for the distance between two correlation functions. The black line
shows the gene density and the red line the GC content. The lower panel
shows the application of the cosine similarity measure. While there are
differences between the different metric, overall, a stable pattern is
observed. What is remarkable is that the similarity measure shows less
variation within certain domains than the other measures.
}


\end{figure}


%====================================================================================
%\subsection{Correlation Function Movie}
%%====================================================================================
%\label{S1_Heermann-Norm-Comparison}
%
%
%\begin{figure}[H]
%\centering    
%\movie[label=show3,width=1.0\textwidth,poster
%       ,autostart,showcontrols,loop] 
%  {\includegraphics[width=1.0\textwidth]{Heermann_basic_animation.png}}{./Heermann_basic_animation.mp4}
%  \caption{caption}
% \end{figure} 


\end{document}
